# Supplementary material for: Phase I clinical trial of the combination of eribulin and everolimus in patients with metastatic triple-negative breast cancer
Source: Breast Cancer Res. 2019 Nov 8;21:119. doi: 10.1186/s13058-019-1202-4 (PMC6839083; doi:10.1186/s13058-019-1202-4)
Supplement: Supplementary file 4 — Additional file 4: Table S1. Normalized mRNA expression data for NanoString PanCancer Pathways® cohort (n=20). [file 13058_2019_1202_MOESM4_ESM.xlsx]

## Sheet: Sheet1
mRNA - normalized linear count data
	20180123_YUAN-PanCancerPathway-RUN1_14036-CT-1_03.RCC	20180123_YUAN-PanCancerPathway-RUN1_14036-CT-3_05.RCC	20180123_YUAN-PanCancerPathway-RUN1_14036-CT-6_08.RCC	20180123_YUAN-PanCancerPathway-RUN1_14036-CT-9_10.RCC	20180123_YUAN-PanCancerPathway-RUN1_14036-CT-10_11.RCC	20180123_YUAN-PanCancerPathway-RUN2_11P-4445-F41_06.RCC	20180123_YUAN-PanCancerPathway-RUN2_11P-4445-F45_07.RCC	20180123_YUAN-PanCancerPathway-RUN2_14036-CT-12_01.RCC	20180123_YUAN-PanCancerPathway-RUN2_14036-CT-14_03.RCC	20180123_YUAN-PanCancerPathway-RUN2_S17-10419_09.RCC	20180123_YUAN-PanCancerPathway-RUN2_S17-11786_10.RCC	20180123_YUAN-PanCancerPathway-RUN2_S17-12979_11.RCC	20180123_YUAN-PanCancerPathway-RUN2_S17-15062-A1_12.RCC	20180503_YUAN-PanCancerPathway-Run#3_14039-CT-15_02.RCC	20180503_YUAN-PanCancerPathway-Run#3_S15-1428_11.RCC	20180503_YUAN-PanCancerPathway-Run#3_S17-6942_07.RCC	20180503_YUAN-PanCancerPathway-Run#3_S17-12979_12.RCC	20180503_YUAN-PanCancerPathway-Run#3_S17-20127_10.RCC	20180503_YUAN-PanCancerPathway-Run#3_YY-0-04_09.RCC	20180503_YUAN-PanCancerPathway-Run#4_14036-CT-08 on_03.RCC
CALML3-mRNA	6.27057	20.4822	12.2994	37.4878	22.1899	76.0759	156.807	90.3734	54.4739	216.914	49.6344	30.7815	48.0792	223.066	53.8239	20.1425	6.35189	87.4317	28.8694	359.311
PIK3R2-mRNA	850.289	550.536	857.883	797.467	593.401	599.098	853.106	612.129	514.549	433.828	420.474	401.092	544.898	369.073	700.622	415.29	528.001	321.312	721.736	671.343
IL11RA-mRNA	168.051	140.893	137.343	90.3114	228.341	299.549	197.876	181.952	162.765	177.475	97.8506	360.05	399.203	275.791	89.4023	170.618	284.247	179.964	164.334	278.938
BAMBI-mRNA	240.79	256.338	255.212	34.9318	163.919	122.038	313.614	320.524	168.672	236.633	655.173	489.706	65.5626	327.501	869.392	43.8395	362.058	594.536	786.137	75.6443
PLA2G10-mRNA	7.52469	7.44807	20.499	3.40798	10.7371	9.50949	33.6016	6.02489	25.5962	48.2031	63.1065	62.4958	36.4237	91.2542	31.4733	53.9107	6.35189	75.0456	17.7658	54.3694
ETV1-mRNA	139.207	20.4822	105.57	138.023	103.076	72.9061	270.679	75.9136	171.297	155.565	217.682	175.361	180.661	282.888	272.768	130.334	96.0723	228.78	85.4979	236.389
POLD4-mRNA	645.869	261.924	744.113	324.61	378.66	851.099	537.625	441.022	282.871	646.36	655.883	402.025	668.739	990.615	207.085	571.098	508.151	1228.42	274.26	2040.03
NFKBIZ-mRNA	1908.76	575.984	1463.63	264.118	450.956	1645.14	3296.69	675.993	201.488	328.658	153.866	789.126	1602.64	634.724	310.628	255.928	930.551	191.621	165.444	1087.39
SMAD2-mRNA	1042.17	685.843	1080.3	933.786	691.466	1266.35	1190.99	767.571	486.984	734.002	401.329	706.109	770.725	466.411	592.975	506.523	814.629	430.601	440.814	267.119
IFNG-mRNA	12.5411	12.4134	30.7485	34.0798	17.1793	26.9436	41.0686	19.2797	34.1282	76.6868	86.5056	97.9411	32.0528	117.617	30.561	44.4319	42.8752	82.3315	26.6487	66.1888
TNFRSF10C-mRNA	86.5339	73.86	142.468	32.3758	39.3692	34.8681	63.4696	57.839	49.8797	96.4062	64.5247	75.5546	75.7612	155.132	26.4558	42.0622	58.7549	58.2878	11.1036	484.597
AKT2-mRNA	1104.87	1585.82	890.681	869.034	767.342	900.232	1134.99	1218.23	957.559	617.876	470.817	2163.1	710.99	985.546	742.587	1250.02	2351.79	604.736	1181.43	1267.04
KITLG-mRNA	308.512	67.6533	591.396	442.185	450.241	236.152	285.613	571.16	131.919	221.296	1524.48	327.403	603.176	301.139	192.033	394.555	391.435	630.237	188.762	120.558
ALKBH3-mRNA	173.068	39.1024	229.589	221.519	280.595	182.265	201.609	181.952	290.746	107.361	326.169	372.176	365.694	216.982	311.54	290.288	273.131	172.678	244.28	111.103
JAK1-mRNA	1350.68	847.838	1605.07	785.539	891.892	1542.12	1060.32	907.349	993	1237.94	762.242	938.369	1283.57	1194.42	450.205	1010.68	1446.64	1068.12	846.096	1505.8
BCL2A1-mRNA	45.1481	52.1365	35.8732	76.6795	53.6853	191.775	87.7374	90.3734	85.3206	164.329	181.52	254.647	122.384	317.362	62.4904	93.0107	169.119	186.521	144.347	1453.79
CCR7-mRNA	135.444	42.2057	36.8982	83.4955	32.2112	1236.23	85.8706	89.1684	59.7244	59.1584	56.725	131.521	158.807	106.463	35.5785	62.7971	235.02	67.031	59.9596	33.0944
FGF11-mRNA	136.698	211.029	39.973	226.631	126.697	145.812	110.138	210.871	120.761	140.227	114.159	117.529	249.138	229.15	98.0689	109.599	49.2271	211.293	81.0565	203.294
HSPA6-mRNA	357.423	1614.99	664.167	236.854	231.205	291.624	356.55	688.043	154.89	315.511	478.617	222.933	378.806	465.397	195.226	107.229	283.453	200.364	204.307	449.138
ZBTB16-mRNA	495.375	8.06874	31.7734	27.2638	133.855	64.9815	20.5343	39.7643	57.0992	48.2031	24.8172	12.126	147.152	100.38	47.438	20.7349	17.4677	25.5009	13.3243	7.09166
INHBA-mRNA	179.338	19.8615	687.741	419.181	299.922	209.209	1092.05	195.206	124.699	133.654	137.558	142.714	186.489	714.825	60.6659	103.082	261.221	285.61	298.687	14.1833
NRAS-mRNA	326.07	551.778	385.381	521.421	259.121	334.417	298.68	372.338	505.36	631.022	343.895	241.588	381.72	374.142	229.892	587.093	348.56	226.594	490.78	598.063
MEN1-mRNA	867.847	391.644	1036.22	931.23	893.323	976.308	989.379	1001.34	710.13	887.375	616.175	628.689	537.613	668.184	1104.76	758.304	693.944	807.286	732.839	1094.48
EPO-mRNA	26.3364	40.9644	13.3243	109.055	22.1899	28.5285	119.472	15.6647	53.8176	109.553	48.2162	72.7563	29.1389	379.212	74.806	45.0243	7.93986	371.585	22.2072	177.291
ITGB8-mRNA	180.592	2118.98	220.364	931.23	1571.19	180.68	365.884	810.95	2758.48	3849.67	170.175	1024.18	461.852	280.86	680.553	879.751	746.347	208.379	1205.85	316.761
CDC14B-mRNA	109.108	71.3773	121.969	51.1197	108.086	91.9251	160.541	62.6589	107.635	144.609	119.122	167.899	163.178	361.975	113.577	143.367	132.596	164.663	85.4979	47.2777
SETBP1-mRNA	634.582	245.786	509.4	183.179	345.017	427.927	175.475	467.532	94.509	131.463	128.34	257.445	575.494	188.592	178.805	315.763	264.397	235.337	116.588	42.5499
CASP12-mRNA	23.8282	8.06874	11.2744	11.0759	12.1687	36.453	39.2018	22.8946	18.3767	56.9673	19.1447	48.5042	48.0792	53.7386	16.877	20.7349	11.9098	28.4153	5.55181	11.8194
IL13-mRNA	2.50823	14.2755	12.2994	11.0759	18.6109	23.7737	82.1371	8.43485	30.1904	89.8331	60.2703	41.9748	29.1389	80.1009	21.4383	30.8061	10.3218	56.8306	18.8762	59.0971
KAT2B-mRNA	337.357	137.789	158.867	157.619	148.171	423.172	91.4709	254.25	126.668	164.329	278.661	332.067	410.859	188.592	287.365	170.618	336.65	138.434	133.243	257.664
GNG4-mRNA	5.01646	34.137	13.3243	11.9279	162.487	36.453	59.7361	18.0747	34.7845	297.983	33.3259	92.3445	24.7681	100.38	62.9465	47.394	62.7249	57.5592	193.203	59.0971
BMP6-mRNA	75.2469	43.4471	79.9461	40.8957	161.056	110.944	160.541	87.9634	97.7905	227.869	175.138	149.244	144.238	324.46	77.5428	87.0865	90.5144	164.663	116.588	115.83
PPARG-mRNA	70.2304	72.6187	108.645	50.2677	90.1913	101.435	112.005	48.1991	94.509	146.8	181.52	178.16	93.2446	258.554	126.349	158.77	108.776	170.492	97.7119	293.122
PBX1-mRNA	1359.46	886.941	3012.33	725.047	606.286	835.25	1838.75	1108.58	1424.85	804.115	5213.73	350.723	563.838	455.257	1305.46	489.343	371.585	875.775	1712.18	80.3721
PRKACA-mRNA	2029.16	1284.17	1838.76	1209.83	2878.96	1103.1	1019.25	1413.44	1520.68	975.017	1528.74	2713.44	1738.14	1046.38	1170.9	981.648	2607.45	1030.24	1707.74	2491.54
IL2RA-mRNA	79.0092	104.273	153.742	144.839	82.3174	221.888	141.873	207.256	109.604	227.869	216.264	181.891	218.542	317.362	104.911	132.111	228.668	151.548	278.701	371.13
PRL-mRNA	6.27057	9.93076	22.5489	17.8919	24.3373	31.6983	65.3364	25.3045	63.6623	127.081	80.124	72.7563	46.6223	206.843	75.7183	29.6213	16.6737	76.5028	32.2005	52.0055
PAX3-mRNA	32.607	20.4822	93.2704	17.8919	122.402	31.6983	56.0026	174.722	36.7535	96.4062	53.1797	55.9664	147.152	97.3379	30.561	53.9107	57.167	71.4026	22.2072	137.105
BIRC3-mRNA	127.92	47.1711	55.3473	183.179	32.927	489.739	128.806	143.392	78.7575	153.374	83.6693	208.008	236.025	172.369	53.8239	109.599	277.895	107.832	153.23	212.75
PRKAA2-mRNA	703.558	292.957	217.289	38.3398	98.7809	53.8871	76.5369	37.3543	126.668	203.768	115.577	333	80.1321	330.543	126.349	175.358	215.17	135.519	96.6015	94.5554
PRKCG-mRNA	2.50823	11.1721	12.2994	6.81596	7.15804	22.1888	20.5343	18.0747	14.4389	32.8658	12.7631	17.7227	17.4834	4.05574	5.47361	1.77728	10.3218	5.82878	6.66217	4.72777
UBB-mRNA	6942.78	13091.8	8939.61	8089.69	9981.88	6992.65	5355.71	8827.67	8869.4	4068.78	9907.02	8414.54	8582.87	4481.6	5166.63	4544.49	8832.3	4441.53	2479.44	1262.31
HDAC6-mRNA	418.874	443.781	348.483	266.674	524.684	324.908	371.484	471.146	1096.7	304.556	435.364	554.067	451.653	513.052	621.255	459.129	552.614	410.201	426.379	330.944
FZD9-mRNA	15.0494	23.5856	19.474	22.1519	40.085	38.038	61.6028	96.3983	216.583	111.744	29.0715	28.916	27.682	62.864	27.8242	30.2137	8.73384	47.3589	54.4078	73.2805
PIK3CA-mRNA	306.004	360.611	355.658	359.542	263.416	286.87	298.68	380.773	462.7	352.759	360.913	412.286	332.184	295.055	527.291	396.332	351.736	257.195	337.55	238.752
SMARCA4-mRNA	1057.22	927.285	1074.15	946.566	1333.54	1023.86	1080.85	1224.26	975.936	885.184	848.747	1621.16	1132.05	585.041	1965.94	610.198	1323.57	517.304	982.671	380.586
ABL1-mRNA	619.532	489.711	1164.34	518.865	571.211	402.568	681.365	486.811	550.646	495.177	338.223	563.395	582.779	533.33	452.029	526.073	706.647	594.536	420.827	482.233
COL24A1-mRNA	76.501	7.44807	74.8213	9.37194	25.7689	69.7363	61.6028	61.4539	17.7204	52.5852	57.434	53.168	49.5362	28.3902	8.66655	116.708	54.785	99.8179	28.8694	4.72777
TSLP-mRNA	8.7788	53.9985	23.5738	40.0437	32.927	34.8681	54.1358	31.3294	39.3787	89.8331	83.6693	71.8235	58.2779	137.895	340.732	30.8061	42.0812	68.4882	36.642	52.0055
RASA4-mRNA	662.172	304.129	826.109	835.807	351.46	757.589	360.283	883.249	334.719	948.725	510.525	700.512	909.135	1285.67	949.216	487.566	767.784	695.082	339.771	910.096
STAT1-mRNA	1203.95	1013.56	2056.05	5233.8	1602.68	1447.03	1879.82	4756.05	3874.87	1496.49	1964.1	3148.11	4241.17	1252.21	601.641	6497.72	5183.93	1388.71	1794.35	3479.64
IKBKG-mRNA	491.613	538.744	444.828	403.845	314.238	405.738	483.489	467.532	277.62	319.893	535.342	318.075	421.058	414.7	298.768	824.656	378.731	424.772	244.28	496.416
MAPT-mRNA	299.733	130.341	52.2724	115.019	141.729	69.7363	93.3376	49.4041	74.1633	59.1584	6.38156	121.26	87.4168	17.2369	34.2101	34.3607	106.394	19.6721	26.6487	4.72777
LAMA3-mRNA	76.501	83.1701	44.0728	17.0399	248.384	128.378	78.4036	133.753	91.2274	118.317	93.5962	112.865	364.237	143.979	77.5428	143.959	53.991	40.0729	44.4145	56.7333
CDK4-mRNA	570.622	504.607	592.421	241.966	628.476	310.643	550.692	561.52	713.411	444.783	490.671	620.294	954.3	446.132	756.727	468.608	631.219	582.878	761.709	319.125
PPP3CA-mRNA	341.119	229.028	354.633	244.522	365.776	183.85	207.21	392.823	250.055	536.807	319.787	398.294	486.62	284.916	333.434	136.258	391.435	325.683	207.638	127.65
ITGA2-mRNA	204.421	126.617	247.013	94.5714	158.908	84.0005	153.074	532.6	251.368	179.666	648.083	499.966	514.302	219.01	144.595	207.349	412.079	228.78	203.196	7.09166
FIGF-mRNA	32.607	16.1375	14.3493	10.2239	37.9376	20.6039	41.0686	26.5095	35.4409	56.9673	111.323	82.084	33.5098	149.049	93.5076	37.3228	14.2917	128.233	22.2072	78.0082
MMP9-mRNA	338.611	40.9644	100.445	724.195	217.604	2849.68	1814.48	6671.96	2199.96	2333.47	453.091	2346.86	1034.43	210.899	194.769	1048.59	3873.86	19860.8	3423.25	356.947
CACNA1D-mRNA	127.92	22.3442	40.998	38.3398	27.9163	50.7173	70.9366	48.1991	22.3146	35.0568	130.467	59.6975	49.5362	34.4738	272.768	33.7682	46.8452	117.304	18.8762	9.45554
SSX1-mRNA	3.76234	5.58605	10.2495	5.11197	40.085	17.4341	24.2678	4.81991	30.1904	76.6868	137.558	233.193	26.225	134.853	23.2629	26.0667	171.501	67.031	11.1036	21.275
HELLS-mRNA	142.969	124.755	159.892	223.223	512.516	332.832	192.276	240.996	374.754	116.126	201.374	276.101	244.767	92.2682	284.628	427.731	343.002	139.162	431.931	61.461
TNC-mRNA	70.2304	24.2062	243.938	137.171	74.4436	90.3402	192.276	190.387	85.3206	133.654	52.4706	96.0756	87.4168	159.188	44.245	43.247	82.5745	159.563	222.072	63.8249
COL4A6-mRNA	11.287	6.8274	5.12475	43.4517	27.9163	31.6983	35.4683	43.3792	5.2505	61.3494	12.0541	31.7143	131.125	21.2927	4.56134	7.70153	6.35189	3.64299	11.1036	14.1833
MFNG-mRNA	250.823	106.135	200.89	109.055	94.4861	535.701	184.809	210.871	76.1322	175.284	112.741	205.21	234.568	186.564	75.2622	81.7547	254.869	83.0601	119.919	619.338
HDAC2-mRNA	940.586	1481.54	1175.62	2682.93	3151.68	2128.54	5023.43	1086.89	3187.71	1266.43	947.307	3083.75	1236.95	737.131	930.514	1855.48	2467.71	680.51	2853.63	498.78
BMP7-mRNA	25.0823	243.304	437.653	34.9318	315.669	164.831	378.951	120.498	122.73	120.508	1164.99	180.025	339.469	196.704	73.8938	283.179	72.2527	647.723	383.075	200.93
IL11-mRNA	30.0987	19.2408	70.7215	34.9318	23.6215	34.8681	113.872	20.4846	31.503	96.4062	52.4706	33.5798	32.0528	176.425	32.3855	27.844	11.9098	51.0018	17.7658	37.8222
RASGRF1-mRNA	109.108	156.409	22.5489	250.486	11.4529	66.5664	57.8693	74.7086	34.1282	65.7315	161.666	78.3529	43.7084	8.11149	22.3506	20.7349	65.9008	41.5301	249.832	9.45554
PRKDC-mRNA	836.494	2687.51	1131.54	4087.87	3070.8	1599.18	1276.86	2850.98	1819.95	3475.01	1423.09	1456.06	970.327	548.539	774.972	2245.29	1279.11	1639.34	4469.21	413.68
GRIN1-mRNA	6.27057	15.5168	18.4491	16.1879	10.7371	31.6983	85.8706	22.8946	27.5651	113.935	31.9078	40.1092	33.5098	120.658	39.6837	28.4364	7.14587	67.7596	15.5451	54.3694
PRKX-mRNA	105.346	246.407	107.62	170.399	141.729	223.473	166.141	169.902	281.558	133.654	95.0143	154.84	122.384	103.421	147.788	43.8395	147.681	64.8452	166.554	160.744
TGFB1-mRNA	1469.82	704.463	1015.73	736.975	992.82	1721.22	894.175	951.933	684.534	716.473	626.811	823.638	1213.64	1328.26	307.891	873.827	1563.36	1112.57	608.479	3890.96
KDM6A-mRNA	630.819	298.543	491.976	358.69	960.609	583.249	382.684	412.103	811.858	267.308	345.313	339.529	626.487	376.17	293.294	276.663	446.22	399.272	164.334	373.494
ETV7-mRNA	48.9105	38.4817	53.2974	388.51	85.1807	96.6798	130.673	359.083	147.014	135.845	63.8156	207.076	171.92	154.118	55.6484	138.035	247.724	42.2587	148.789	101.647
SOST-mRNA	2.50823	14.2755	8.1996	17.0399	15.7477	12.6793	82.1371	8.43485	29.534	41.63	24.8172	38.2437	18.9403	56.7804	15.9647	682.474	2.38196	50.2732	23.3176	23.6389
TMPRSS2-mRNA	298.479	59.5845	151.693	31.5238	109.518	156.907	362.15	36.1493	633.341	151.182	374.385	314.344	45.1653	339.669	299.68	54.5031	208.024	885.975	91.0497	99.2832
RAC3-mRNA	546.794	405.92	461.227	602.36	156.761	209.209	593.627	256.66	221.177	346.186	331.132	186.555	91.7876	137.895	876.69	123.224	211.994	213.479	800.571	70.9166
LAT-mRNA	423.891	119.169	208.065	242.818	128.129	1903.48	319.215	274.735	147.67	258.544	337.514	288.227	394.833	257.54	161.472	197.278	465.276	162.477	137.685	82.736
RUNX1T1-mRNA	551.81	88.7562	188.591	89.4594	163.919	171.171	257.612	169.902	101.728	471.076	345.313	178.16	367.151	301.139	123.612	94.788	135.772	367.213	107.705	347.491
HRAS-mRNA	323.561	194.891	286.986	128.651	226.194	139.473	205.343	209.666	116.824	322.084	138.267	192.151	221.456	126.742	160.103	84.1244	127.832	179.964	216.521	111.103
ITGA7-mRNA	344.881	17.9995	155.792	163.583	116.676	103.019	78.4036	140.982	32.8156	74.4957	46.089	32.647	106.357	76.0452	52.4555	30.2137	53.991	67.7596	35.5316	54.3694
HDAC1-mRNA	630.819	1732.92	724.639	1179.16	1280.57	1092.01	940.843	879.634	741.633	742.766	775.714	990.605	751.785	782.759	784.095	1152.86	1053.62	1071.77	1650	605.155
CCNE1-mRNA	81.5174	2200.28	206.015	321.202	657.824	187.02	160.541	245.816	383.943	357.141	129.049	905.722	126.754	602.278	80.2797	917.666	714.587	134.062	433.041	179.655
IRAK2-mRNA	62.7057	99.9283	35.8732	43.4517	100.213	93.51	37.3351	151.827	103.697	146.8	183.647	65.2941	128.211	85.1706	34.2101	125.594	83.3685	123.133	106.595	127.65
CASP3-mRNA	441.448	379.851	483.776	377.434	784.521	343.927	386.418	350.649	405.601	326.466	361.622	581.117	499.733	401.519	180.629	461.499	661.39	501.275	542.967	281.302
HHEX-mRNA	329.832	149.582	305.435	92.0154	268.426	556.305	128.806	251.84	175.892	249.78	195.701	311.546	512.845	728.006	141.858	231.638	458.924	159.563	105.484	824.996
SMO-mRNA	45.1481	58.9639	134.268	126.947	166.782	82.4156	151.207	91.5783	224.459	179.666	92.8871	149.244	142.781	343.724	413.714	166.471	119.892	129.69	157.671	234.025
MYC-mRNA	464.022	1864.5	403.83	2908.71	2418.7	529.362	406.952	2808.8	1884.27	1321.2	577.886	3465.25	786.751	379.212	2105.97	630.34	3137.04	697.997	1846.53	640.613
RPS27A-mRNA	25157.5	47949.4	22992.7	40403.3	42407.1	38938.2	25669.7	24506.8	40957.8	19390.8	20577	36478.9	42828.4	15336.8	38807.9	20968.3	34756.7	33690.4	76122	8909.48
COL2A1-mRNA	20.0658	52.7572	22.5489	48.5637	97.3493	41.2078	97.0711	263.89	79.4138	131.463	107.777	104.471	55.364	906.459	115.858	59.2425	29.3775	112.204	61.0699	160.744
IL10-mRNA	46.4022	94.9629	36.8982	31.5238	17.1793	47.5475	59.7361	89.1684	43.9729	54.7763	29.7806	74.6218	42.2515	40.5574	8.66655	36.7304	66.6948	13.8434	27.7591	349.855
AR-mRNA	2293.77	18.6202	115.819	42.5997	100.213	451.701	953.911	36.1493	78.7575	140.227	341.768	100.739	463.309	382.254	251.33	53.3183	76.2226	706.74	48.8559	78.0082
RAD50-mRNA	388.775	107.376	261.362	250.486	287.753	283.7	240.811	257.865	174.579	216.914	441.037	304.084	340.926	257.54	170.594	308.653	307.273	244.08	94.3808	130.014
IGFBP3-mRNA	1874.9	803.771	2172.89	4165.4	1152.44	1098.35	1271.26	955.548	1295.56	832.599	697.008	1879.54	1643.44	1789.6	501.748	3411.78	3083.05	934.062	2379.51	172.564
JAG1-mRNA	618.278	107.997	699.016	186.587	786.668	269.436	406.952	759.136	196.894	181.857	314.115	337.664	1140.79	316.348	137.296	1508.91	543.88	604.008	355.316	120.558
OSM-mRNA	53.9269	61.4466	33.8233	79.2355	39.3692	42.7927	259.479	106.038	64.9749	201.577	97.8506	116.597	59.7348	237.261	96.7005	53.3183	84.1625	128.962	55.5181	583.88
JAK2-mRNA	827.715	671.568	863.008	1093.96	528.263	1339.25	524.558	1045.92	760.01	484.222	535.342	859.084	1331.65	604.306	221.681	1133.31	1336.28	352.641	427.49	943.19
TLR2-mRNA	179.338	457.436	425.354	501.825	206.867	342.342	485.356	1104.96	324.875	670.461	323.332	332.067	225.827	445.118	127.718	358.417	483.537	246.266	433.041	2222.05
IL3-mRNA	8.7788	26.6889	27.6736	35.7838	63.7065	72.9061	104.538	48.1991	61.6933	243.207	82.2512	78.3529	67.0195	173.383	31.9294	32.5834	17.4677	122.404	22.2072	224.569
BRCA1-mRNA	89.0421	236.476	74.8213	345.91	123.834	198.114	196.009	90.3734	241.523	306.747	192.156	314.344	205.429	273.763	68.8763	421.807	243.754	193.807	210.969	307.305
HSP90B1-mRNA	1852.33	4241.05	1749.59	4773.73	1873.26	2481.98	2268.1	2542.5	1562.02	1378.17	1373.45	1909.39	1627.41	1546.25	1581.87	2193.75	2537.58	2029.14	2242.93	943.19
BRCA2-mRNA	96.5668	146.479	96.3453	148.247	183.962	169.586	134.406	404.873	192.956	120.508	124.086	384.302	157.35	99.3657	326.136	462.684	350.942	70.674	465.242	193.839
CDKN1C-mRNA	268.38	261.924	169.117	247.93	275.584	88.7552	197.876	136.163	129.294	300.174	90.0509	112.865	177.747	267.679	97.1566	107.821	90.5144	228.051	232.066	406.588
ETV4-mRNA	11.287	196.753	44.0728	189.143	129.56	79.2458	210.943	65.0688	257.931	184.048	69.4881	143.647	69.9334	178.453	272.768	71.091	92.8963	92.5319	155.451	184.383
TRAF7-mRNA	1215.24	1269.9	1256.59	1281.4	976.356	954.119	1260.06	1077.25	1485.23	856.701	773.587	1325.47	868.34	745.243	724.341	668.255	1658.64	762.842	2044.18	903.004
PRLR-mRNA	634.582	220.339	193.715	843.475	385.102	301.134	660.831	388.003	192.956	343.995	908.309	574.588	170.463	320.404	494.45	178.912	483.537	841.53	213.19	68.5527
TFDP1-mRNA	452.735	594.604	384.356	649.22	1829.59	484.984	873.64	424.152	976.593	462.312	407.002	944.899	598.805	406.588	405.047	805.698	820.187	375.228	1658.88	430.227
LEP-mRNA	15.0494	22.9649	40.998	20.4479	20.7583	31.6983	59.7361	15.6647	110.917	98.5973	86.5056	64.3613	32.0528	114.575	45.6134	36.7304	17.4677	51.0018	23.3176	82.736
HSPA1A-mRNA	899.2	4445.88	648.793	1475.65	923.387	874.873	1190.99	790.466	525.706	867.656	689.208	121.26	349.667	505.954	621.711	244.079	152.445	627.323	756.157	943.19
UBE2T-mRNA	156.764	398.472	174.241	500.121	671.424	245.662	384.551	579.594	653.031	517.088	441.746	377.773	142.781	249.428	488.064	471.57	352.53	331.512	981.56	146.561
IL23A-mRNA	17.5576	24.8269	17.4241	54.5277	22.9057	41.2078	78.4036	31.3294	28.8777	96.4062	60.9793	82.084	37.8806	133.84	40.596	37.3228	20.6436	80.1458	33.3109	113.467
TGFB3-mRNA	974.447	39.723	1395.98	333.982	845.364	454.871	825.105	343.419	234.96	199.386	496.344	402.025	948.472	478.578	137.296	327.611	655.832	663.024	225.404	115.83
EYA1-mRNA	12.5411	58.3432	16.3992	33.2278	48.6747	55.472	87.7374	26.5095	57.0992	339.613	149.612	82.084	109.271	131.812	44.245	145.144	37.3173	184.335	34.4212	160.744
IL1A-mRNA	2.50823	17.3788	1.02495	17.8919	13.6003	26.9436	52.2691	31.3294	24.9399	127.081	60.9793	64.3613	62.6487	151.076	57.0168	29.6213	8.73384	32.7869	11.1036	191.475
SMC1A-mRNA	579.401	492.814	496.076	672.224	1549	1055.55	459.221	613.334	894.554	326.466	478.617	634.285	537.613	299.111	420.556	1155.23	868.62	652.824	1017.09	286.03
CACNB2-mRNA	56.4351	83.7908	46.1227	42.5997	130.276	31.6983	130.673	61.4539	98.4468	232.251	213.428	115.664	91.7876	328.515	96.2444	68.1289	57.961	156.649	61.0699	106.375
IL6R-mRNA	295.971	357.507	166.042	492.453	236.215	339.172	141.873	285.58	309.123	407.535	153.866	277.966	297.217	296.069	129.086	454.39	400.963	131.148	167.665	1037.75
NCOR1-mRNA	1494.9	1487.75	1052.62	1537	2111.62	1572.24	813.904	1543.58	1443.23	808.497	900.509	1215.4	1640.52	679.337	867.568	850.722	1499.84	832.059	852.758	543.694
BMP8A-mRNA	170.56	29.1716	48.1726	47.7117	332.849	71.3212	244.545	48.1991	127.981	184.048	223.355	97.0084	83.046	248.414	94.876	107.229	77.8106	483.789	92.1601	151.289
TNN-mRNA	23.8282	18.6202	34.8483	40.8957	55.8327	26.9436	117.605	13.2548	163.422	247.589	109.905	116.597	78.6751	228.136	72.5254	34.3607	42.8752	106.375	84.3875	151.289
CACNA1G-mRNA	18.8117	5.58605	40.998	16.1879	29.348	33.2832	31.7348	67.4788	7.87575	52.5852	12.0541	28.916	101.986	15.209	6.84202	10.6637	15.8797	10.929	12.214	11.8194
MYCN-mRNA	17.5576	24.8269	49.1976	17.8919	24.3373	47.5475	97.0711	27.7145	24.9399	89.8331	47.5072	45.7059	24.7681	167.299	36.9469	22.5122	25.4075	79.4172	92.1601	73.2805
HPGD-mRNA	112.87	16.1375	18.4491	17.8919	37.2218	26.9436	74.6701	18.0747	34.1282	102.979	51.7615	54.1008	53.907	217.996	30.561	22.5122	15.8797	115.847	25.5383	271.847
CDK2-mRNA	150.494	200.477	141.443	234.299	210.446	255.171	222.144	192.797	198.863	131.463	127.631	138.983	138.41	128.77	200.699	184.837	174.677	112.933	354.206	108.739
GZMB-mRNA	55.181	171.926	85.0708	513.753	35.0744	193.36	72.8034	93.9883	135.2	118.317	150.321	245.319	480.792	186.564	70.2447	207.941	300.921	110.018	170.996	113.467
NOTCH3-mRNA	3472.64	354.404	2374.81	1486.73	3815.23	1638.8	2124.36	1682.15	1499.02	1016.65	1111.81	1557.73	2366.08	1173.12	5187.62	2803.36	2262.07	1597.09	1429.04	14.1833
LIG4-mRNA	218.216	255.096	225.489	84.3475	192.551	158.492	164.274	204.846	208.707	256.353	152.448	289.16	282.648	358.933	216.664	210.903	271.543	163.934	268.708	179.655
ATR-mRNA	392.538	448.125	442.778	663.704	599.844	473.89	309.881	421.742	452.855	302.365	228.318	543.806	342.382	285.93	390.907	769.56	570.082	373.042	302.019	153.653
WNT4-mRNA	10.0329	16.1375	31.7734	40.8957	29.348	31.6983	123.206	56.634	120.761	76.6868	51.7615	97.0084	301.588	143.979	24.6313	25.4743	89.7204	42.2587	85.4979	30.7305
CRLF2-mRNA	10.0329	4.34471	6.1497	5.11197	2.86322	38.038	22.401	28.9195	9.18837	30.6747	9.92687	13.9916	29.1389	4.05574	4.56134	2.3697	11.9098	0.728598	13.3243	9.45554
RELN-mRNA	21.3199	8.06874	35.8732	2.55598	16.4635	39.6229	33.6016	26.5095	4.59419	52.5852	10.6359	78.3529	103.443	314.32	6.38588	5.33183	104.806	5.10018	9.99326	2.36389
CCNO-mRNA	8.7788	3.72403	14.3493	4.25997	8.58965	23.7737	52.2691	14.4597	16.4078	39.4389	13.4722	18.6555	17.4834	30.4181	5.47361	5.33183	4.76391	23.3151	8.8829	89.8276
JAG2-mRNA	521.712	543.088	554.498	235.151	2049.35	264.681	313.614	979.647	802.013	442.592	270.153	304.084	877.082	196.704	1132.58	334.72	428.752	260.109	822.779	80.3721
BAIAP3-mRNA	38.8775	37.861	19.474	17.0399	19.3267	71.3212	106.405	39.7643	28.8777	98.5973	211.301	38.2437	62.6487	55.7665	16.4208	237.562	11.9098	29.1439	11.1036	49.6416
PPP2R2C-mRNA	109.108	219.097	214.214	86.9034	119.539	104.604	276.279	285.58	40.6914	589.392	259.517	154.84	368.608	246.386	33.7539	391.593	61.1369	406.558	293.136	184.383
AMH-mRNA	71.4845	19.2408	49.1976	11.9279	25.7689	58.6419	181.075	21.6896	20.3457	70.1136	21.2719	19.5882	49.5362	53.7386	38.7714	26.6591	7.14587	48.8161	11.1036	205.658
DTX4-mRNA	99.075	137.169	169.117	135.467	142.445	310.643	720.567	100.013	406.914	477.649	243.208	662.269	253.509	652.975	250.418	369.081	557.378	259.381	105.484	399.497
RB1-mRNA	589.434	218.477	504.275	210.443	342.154	494.494	569.36	537.42	305.841	438.21	629.647	724.764	613.375	763.494	299.68	579.392	709.029	453.188	185.431	1276.5
CCNA2-mRNA	137.953	340.749	150.668	373.174	929.829	250.417	224.01	509.706	444.98	273.881	353.113	862.815	282.648	282.888	825.603	826.433	696.326	417.487	873.855	321.488
CREB3L3-mRNA	5.01646	7.44807	5.12475	5.96396	9.30545	20.6039	42.9353	16.8697	12.4699	59.1584	21.2719	24.2521	16.0264	709.755	7.29815	5.92425	1.58797	30.6011	6.66217	35.4583
WNT5B-mRNA	17.5576	147.72	90.1956	30.6718	93.7703	74.491	89.6041	219.306	35.4409	65.7315	43.2528	138.05	65.5626	157.16	64.7711	114.338	115.922	292.896	56.6285	148.925
LEFTY2-mRNA	25.0823	37.861	24.5988	67.3076	203.288	82.4156	160.541	59.0439	174.579	372.479	86.5056	78.3529	107.814	321.418	217.12	52.7258	19.0557	166.12	68.8425	408.952
BMP2-mRNA	45.1481	73.2393	39.973	23.8558	52.2537	26.9436	63.4696	169.902	43.3166	138.036	87.9237	104.471	158.807	345.752	51.5432	77.0153	39.6993	416.029	75.5046	177.291
EZH2-mRNA	272.143	325.853	189.616	769.351	537.569	473.89	283.746	481.991	813.171	326.466	387.857	545.672	339.469	335.613	606.203	328.796	490.683	147.905	596.265	208.022
PBRM1-mRNA	550.556	554.26	483.776	509.493	735.846	488.154	421.886	539.83	905.711	517.088	525.415	774.201	661.454	447.146	374.03	621.454	658.214	501.275	663.997	290.758
HDAC4-mRNA	331.086	122.272	199.865	181.475	239.078	231.398	294.947	404.873	168.016	278.263	150.321	243.454	374.435	310.264	214.383	272.516	267.573	263.752	124.361	281.302
CD14-mRNA	1074.78	3214.46	3076.9	834.103	2745.11	361.361	515.224	4036.68	1663.1	1216.03	919.654	1791.86	1185.95	6074.49	442.907	821.694	3107.66	730.784	1222.51	26983.8
NGF-mRNA	31.3529	13.0341	85.0708	15.3359	31.4954	34.8681	35.4683	44.5842	21.6583	32.8658	19.8537	29.8487	69.9334	14.1951	15.5086	21.9197	24.6136	10.929	12.214	28.3666
AKT1-mRNA	5100.48	2212.08	5255.94	1621.35	5037.83	2440.77	2850.53	2097.87	3656.97	1500.87	1515.97	2020.39	2503.03	2042.07	4943.58	1141.6	2617.77	3167.94	2888.05	3032.87
IFNA2-mRNA	13.7953	66.4119	15.3742	40.0437	41.5166	36.453	125.072	18.0747	84.008	230.06	138.976	159.504	85.9599	241.317	47.8941	68.1289	26.2015	136.248	52.187	333.308
TET2-mRNA	923.028	377.989	827.134	405.549	783.089	790.873	653.364	819.385	521.768	333.04	506.27	669.731	1104.37	513.052	754.446	382.707	747.935	516.576	254.273	723.349
CACNA2D2-mRNA	27.5905	40.3437	15.3742	10.2239	19.3267	80.8307	196.009	21.6896	18.3767	56.9673	128.34	30.7815	49.5362	21.2927	115.402	15.9955	21.4376	18.9435	11.1036	4.72777
DNMT1-mRNA	545.54	593.983	609.845	606.62	1273.41	954.119	610.428	939.883	956.903	431.637	487.835	721.033	664.368	312.292	917.742	521.926	855.917	235.337	851.648	503.508
PRKAR2A-mRNA	1472.33	1676.44	706.19	708.859	914.797	594.343	582.427	766.366	921.462	1163.45	659.428	1020.45	849.4	700.63	665.044	732.237	1036.95	864.117	730.618	775.354
KRAS-mRNA	821.445	739.841	721.565	1663.95	705.783	966.798	899.775	400.053	410.851	523.661	482.162	846.025	507.017	439.034	367.644	375.005	783.664	450.273	796.13	345.127
EFNA5-mRNA	99.075	161.375	209.09	1256.69	320.68	163.246	453.621	210.871	121.418	96.4062	72.3243	359.117	236.025	192.648	413.258	421.807	362.852	279.053	79.9461	61.461
CACNB4-mRNA	63.9598	15.5168	83.0209	30.6718	50.1063	109.359	87.7374	43.3792	45.2855	153.374	129.758	89.5462	298.674	137.895	48.3502	30.2137	46.8452	163.206	28.8694	94.5554
CACNA2D4-mRNA	3.76234	12.4134	9.22455	11.9279	25.0531	19.019	20.5343	26.5095	25.5962	70.1136	36.1622	59.6975	36.4237	126.742	49.7187	21.9197	22.2316	34.2441	15.5451	44.9138
PIK3CG-mRNA	199.404	132.203	197.815	161.027	68.7172	619.702	209.076	228.946	152.264	146.8	159.539	333	246.224	345.752	107.192	168.841	362.058	139.891	99.9326	732.805
WNT7B-mRNA	117.887	200.477	93.2704	129.503	25.7689	112.529	334.149	68.6838	42.6603	124.89	152.448	138.05	78.6751	116.603	19.1576	91.2335	109.57	185.064	52.187	78.0082
E2F1-mRNA	47.6563	162.616	87.1207	107.351	763.047	118.869	274.413	174.722	183.767	105.17	125.504	436.538	97.6154	112.547	215.295	183.059	444.632	263.024	203.196	108.739
PAK3-mRNA	12.5411	27.9303	18.4491	34.9318	29.348	33.2832	56.0026	61.4539	40.6914	74.4957	48.9253	86.7479	72.8473	67.9337	29.1926	38.5076	68.2828	41.5301	28.8694	37.8222
MAP3K1-mRNA	974.447	472.332	926.554	1136.56	294.195	974.723	509.624	991.697	580.836	576.246	543.851	919.714	1260.26	384.282	344.381	412.328	1068.7	447.359	698.418	1609.81
FOXO4-mRNA	255.839	383.576	160.917	270.934	209.015	247.247	225.877	198.821	272.37	258.544	95.7234	212.672	288.475	215.968	192.033	191.946	231.844	191.621	235.397	198.566
NOTCH1-mRNA	837.748	1680.78	540.148	293.938	982.799	691.023	733.634	1007.36	964.123	580.628	363.04	992.47	648.341	441.062	431.503	390.408	1229.09	271.767	1008.21	659.524
PML-mRNA	2241.1	884.458	1600.97	2824.36	1609.84	1291.71	1254.46	4411.42	1378.91	858.892	524.706	1386.1	1487.54	837.511	478.485	2055.71	2412.92	725.683	2348.42	2302.42
COL5A1-mRNA	6545.22	89.3768	17229.4	2576.43	6648.39	1496.16	6990.99	2582.27	1698.54	2007	1939.99	2358.05	7007.91	14802.5	1493.84	3106.68	4448.7	7475.41	2521.63	368.766
SMARCB1-mRNA	501.646	433.85	528.874	570.836	1103.05	700.533	642.163	612.129	422.009	297.983	392.111	314.344	442.912	392.393	678.272	248.226	484.331	437.887	780.585	390.041
PLA2G4A-mRNA	45.1481	60.2052	68.6716	38.3398	77.3068	64.9815	76.5369	362.698	103.041	155.565	105.65	211.739	135.496	219.01	71.6131	66.944	167.531	110.018	295.356	106.375
SIX1-mRNA	154.256	21.1029	168.092	40.8957	36.506	74.491	175.475	53.019	66.2875	131.463	95.0143	55.0336	52.4501	174.397	25.5435	29.0288	42.0812	171.22	74.3943	624.066
RET-mRNA	43.894	59.5845	59.4471	40.0437	139.582	72.9061	257.612	72.2987	80.7264	135.845	611.212	79.2857	104.9	149.049	31.4733	45.0243	38.9053	816.029	64.401	92.1915
HSPB1-mRNA	4769.4	2308.28	3119.95	740.383	2025.72	1363.03	1648.34	5447.71	745.571	696.754	2642.67	703.311	2600.65	666.156	275.505	970.985	951.195	1629.87	1402.39	683.163
RBX1-mRNA	2548.36	1131.49	1994.55	1827.53	3217.54	1924.09	2079.56	2622.03	1747.1	1170.02	1428.05	2130.45	2252.44	981.49	1358.37	1882.13	2356.55	1682.33	4012.85	1505.8
SOCS1-mRNA	92.8045	53.3778	93.2704	285.418	118.108	309.058	210.943	237.381	175.892	168.711	266.607	245.319	252.052	779.717	53.8239	353.678	349.354	214.208	174.327	472.777
TSHR-mRNA	2.50823	5.58605	9.22455	2.55598	4.29482	12.6793	31.7348	14.4597	5.2505	30.6747	6.38156	15.8571	10.1986	5.06968	2.73681	2.96213	12.7038	5.10018	11.1036	4.72777
PLCB4-mRNA	292.209	304.75	239.838	152.507	193.983	234.567	289.347	166.287	192.956	319.893	224.773	191.218	409.402	153.104	249.962	451.428	141.329	212.022	126.581	85.0999
ANGPT1-mRNA	42.6399	18.6202	79.9461	60.4916	241.226	76.0759	171.741	140.982	75.4759	153.374	233.281	117.529	75.7612	291	213.015	204.979	68.2828	130.419	147.678	70.9166
FZD2-mRNA	17.5576	21.7235	23.5738	41.7477	54.4011	38.038	168.008	50.6091	57.7555	100.788	36.8712	30.7815	23.3111	200.759	33.7539	43.8395	48.4331	83.0601	47.7456	319.125
GNAQ-mRNA	652.139	659.775	1010.6	404.697	596.265	537.286	920.309	516.936	670.751	635.405	484.999	626.823	523.044	722.936	837.463	483.419	823.363	609.108	468.573	1274.13
BCL2-mRNA	198.15	180.616	136.318	115.019	133.855	328.077	112.005	462.712	141.107	390.007	243.208	215.47	397.746	261.595	563.782	166.471	301.715	217.851	86.6083	463.322
COMP-mRNA	5737.57	22.3442	4428.81	2069.49	578.369	594.343	3483.36	491.631	874.208	449.165	414.092	234.126	1209.27	305.195	153.717	287.919	382.701	4960.29	1432.37	80.3721
FLNA-mRNA	2785.39	6063.97	5264.14	3505.96	5638.39	2542.2	4125.52	4997.04	5530.74	5591.56	3880.7	3536.14	4295.08	3764.74	3739.85	6564.07	5809.59	6454.65	5318.64	910.096
IL19-mRNA	2.50823	1.86202	5.12475	3.40798	5.72643	12.6793	7.46701	15.6647	5.2505	32.8658	4.25437	15.8571	5.82779	26.3623	4.56134	4.7394	6.35189	8.01458	8.8829	14.1833
RAD51-mRNA	28.8446	53.3778	45.0978	62.1956	75.1594	38.038	33.6016	61.4539	105.01	92.0241	107.068	99.8067	39.3376	14.1951	137.296	61.0198	84.1625	80.8744	103.264	40.1861
PLA2G5-mRNA	8.7788	32.8956	11.2744	12.7799	20.7583	20.6039	72.8034	14.4597	41.3477	109.553	80.124	68.0924	39.3376	185.55	36.4908	23.1046	18.2617	128.233	26.6487	158.38
PLA2G4C-mRNA	175.576	88.7562	113.769	231.743	66.5698	109.359	104.538	125.318	137.169	135.845	93.5962	188.42	195.231	374.142	44.245	178.32	171.501	145.72	39.973	160.744
NR4A3-mRNA	73.9927	89.9975	49.1976	94.5714	83.749	99.8497	179.208	74.7086	111.573	300.174	155.285	148.311	272.449	267.679	63.4027	84.7168	138.948	150.82	97.7119	1018.83
CIC-mRNA	648.377	506.469	638.544	568.28	455.251	733.816	651.497	589.234	293.372	291.41	223.355	309.681	442.912	343.724	317.47	265.406	419.225	179.964	594.044	309.669
RELA-mRNA	608.245	505.848	642.643	546.981	671.424	600.683	657.097	588.029	459.419	620.067	595.612	535.412	426.885	557.665	638.588	584.724	645.51	532.605	566.285	936.099
TCL1B-mRNA	6.27057	3.10336	5.12475	3.40798	5.01063	11.0944	18.6675	10.8448	1.96894	19.7195	90.0509	8.39495	10.1986	3.04181	1.82454	1.77728	3.17594	3.64299	1.11036	4.72777
SP1-mRNA	796.363	345.715	436.629	772.759	416.598	852.684	774.702	466.327	430.541	446.974	400.62	430.008	549.269	400.505	389.083	334.72	453.366	510.018	438.593	347.491
PLCE1-mRNA	238.282	194.27	77.8962	48.5637	130.276	76.0759	151.207	103.628	242.836	166.52	133.304	172.563	88.8737	214.954	167.857	83.5319	134.978	470.674	183.21	68.5527
ACVR1C-mRNA	17.5576	26.0682	36.8982	27.2638	30.7796	50.7173	67.2031	26.5095	33.4719	65.7315	60.9793	73.689	33.5098	163.244	53.8239	25.4743	36.5233	56.102	24.428	80.3721
IL20RA-mRNA	63.9598	34.7577	27.6736	65.6036	97.3493	66.5664	132.539	56.634	60.3807	175.284	98.5596	141.781	272.449	187.578	99.8934	133.888	54.785	145.72	42.1938	255.3
SHC2-mRNA	346.136	165.099	52.2724	33.2278	100.213	66.5664	169.875	40.9693	47.2545	94.2152	85.0875	58.7647	142.781	341.696	43.3328	79.9774	76.2226	79.4172	23.3176	80.3721
IL5RA-mRNA	25.0823	28.5509	18.4491	14.4839	35.7902	25.3586	63.4696	32.5344	58.4118	177.475	136.849	95.1428	93.2446	182.508	88.4901	57.4652	21.4376	110.747	49.9663	167.836
TGFB2-mRNA	290.955	121.652	252.138	301.606	112.381	209.209	515.224	355.469	84.008	236.633	45.38	265.84	109.271	92.2682	67.0518	93.6032	262.809	959.563	257.604	21.275
VEGFC-mRNA	299.733	25.4476	431.504	100.535	127.413	212.379	238.944	228.946	115.511	170.902	200.665	190.286	285.562	408.616	90.7707	163.509	229.462	265.21	148.789	30.7305
SFRP4-mRNA	7927.26	18.6202	1098.75	1366.6	62.2749	432.682	806.437	242.201	127.325	157.756	114.868	50.3697	88.8737	36.5017	23.2629	251.188	92.8963	3484.15	637.348	7.09166
CCND2-mRNA	396.3	59.5845	996.251	495.009	249.816	803.552	313.614	436.202	206.082	186.239	355.24	630.554	834.83	335.613	169.226	419.437	956.753	241.894	210.969	170.2
GNG12-mRNA	1916.29	1284.79	2126.77	533.349	1406.55	632.381	854.973	1279.69	1078.98	1836.1	425.437	1422.48	2590.45	1281.62	400.942	1411.16	1291.81	1251	1517.87	191.475
MAP2K1-mRNA	484.088	314.06	504.275	247.93	811.006	383.549	341.616	459.097	446.949	387.816	601.285	990.605	422.515	659.058	337.083	916.482	1108.4	526.776	621.803	912.46
SHC1-mRNA	2552.12	1598.23	2884.21	2210.93	1695.74	1388.39	2060.9	2131.61	1693.94	2361.95	1633.68	1345.99	1966.88	2159.68	1024.48	2491.74	1590.35	2075.78	1994.21	768.263
PLCB1-mRNA	245.806	109.238	156.817	51.9717	251.963	177.51	128.806	179.542	192.956	208.15	594.903	208.941	157.35	389.351	209.822	167.656	184.205	115.847	131.023	137.105
GRIN2B-mRNA	6.27057	1.86202	9.22455	12.7799	3.57902	44.3776	14.934	7.22987	0.656312	26.2926	14.1812	41.9748	10.1986	2.02787	4.56134	6.51668	34.9354	0.728598	4.44145	2.36389
FANCA-mRNA	60.1975	56.4812	47.1477	115.019	263.416	136.303	98.9379	149.417	189.018	94.2152	73.0334	122.193	53.907	65.9058	230.804	190.761	138.948	53.1876	149.899	52.0055
FLNC-mRNA	1933.84	140.272	544.248	109.055	224.047	68.1514	179.208	104.833	91.2274	159.947	71.6153	111	243.31	422.811	128.174	72.8683	131.802	64.8452	59.9596	167.836
HIST1H3H-mRNA	615.77	1220.24	691.841	3022.88	4384.3	3114.36	2027.29	884.454	3410.85	744.957	1986.08	3490.44	1764.36	906.459	3257.71	3188.43	4180.34	1319.49	635.127	3073.05
SOX9-mRNA	1034.64	1731.68	550.398	2204.96	698.625	199.699	578.693	749.496	1505.58	532.425	191.447	1774.13	377.349	410.644	1899.8	704.986	1568.92	796.357	1844.31	118.194
LIF-mRNA	111.616	165.099	253.163	51.1197	102.36	112.529	196.009	122.908	225.115	175.284	84.3784	126.857	236.025	460.327	110.841	109.006	161.973	123.862	124.361	63.8249
DTX1-mRNA	76.501	39.1024	56.3722	30.6718	39.3692	263.096	181.075	21.6896	72.1943	159.947	104.941	74.6218	55.364	351.836	44.7012	66.3516	43.6692	146.448	32.2005	248.208
NASP-mRNA	132.936	66.4119	119.919	221.519	313.522	147.397	151.207	125.318	214.614	287.028	189.32	226.664	180.661	487.703	249.049	170.618	147.681	229.508	119.919	257.664
FOSL1-mRNA	70.2304	704.463	167.067	96.2754	132.424	33.2832	125.072	175.927	84.6643	116.126	78.7059	104.471	46.6223	278.832	114.49	78.7925	57.167	146.448	400.841	446.774
ERCC6-mRNA	179.338	152.685	209.09	380.842	453.82	161.661	141.873	236.176	235.616	238.824	220.518	132.454	254.966	277.818	202.98	312.208	160.385	216.394	255.383	236.389
WNT6-mRNA	28.8446	96.2042	33.8233	40.0437	75.1594	72.9061	285.613	139.777	162.109	135.845	31.9078	37.3109	26.225	101.394	18.7015	127.371	19.8496	62.6594	68.8425	208.022
GNG7-mRNA	31.3529	32.8956	33.8233	40.8957	100.213	129.963	164.274	53.019	95.1653	168.711	52.4706	44.7731	59.7348	196.704	318.838	29.6213	43.6692	133.333	47.7456	319.125
CACNG6-mRNA	224.486	19.2408	22.5489	17.0399	15.7477	20.6039	110.138	20.4846	38.0661	81.0689	63.8156	50.3697	37.8806	153.104	22.8067	42.0622	9.52783	60.4736	19.9865	47.2777
ID2-mRNA	721.116	1112.87	533.999	442.185	423.04	408.908	597.361	390.413	329.469	398.771	811.876	930.907	591.52	754.368	737.569	268.369	1059.97	454.645	866.083	1569.62
MAP2K6-mRNA	109.108	36.6197	53.2974	62.1956	45.8114	144.227	115.739	56.634	812.514	105.17	60.9793	170.697	134.039	173.383	122.244	99.5274	141.329	107.104	115.478	85.0999
TP53-mRNA	581.909	1332.58	665.192	1526.77	700.056	743.325	660.831	698.887	346.533	442.592	608.375	596.042	938.274	628.64	1841.41	2957.39	801.132	871.403	308.681	1125.21
WNT10B-mRNA	22.5741	13.6548	13.3243	18.7439	23.6215	45.9625	59.7361	20.4846	31.503	74.4957	84.3784	60.6302	33.5098	171.355	50.6309	43.8395	21.4376	90.3461	33.3109	78.0082
CREB3L1-mRNA	975.701	12.4134	2439.38	250.486	907.639	271.02	1698.75	386.798	299.278	170.902	262.353	226.664	855.228	731.048	202.524	354.27	364.439	1593.44	247.611	113.467
PDGFRA-mRNA	536.761	35.3783	390.506	207.035	398.703	237.737	380.818	560.315	150.952	155.565	134.722	209.874	403.574	726.992	193.401	162.324	273.925	365.756	293.136	63.8249
AMER1-mRNA	120.395	333.301	89.1706	486.489	332.849	206.039	311.748	238.586	409.539	354.95	226.9	436.538	161.721	228.136	332.066	210.311	418.431	256.466	169.885	120.558
SOS2-mRNA	1039.66	399.713	795.361	500.121	453.104	1131.63	1920.89	474.761	491.578	517.088	486.417	499.033	613.375	625.599	655.009	313.985	635.189	778.871	454.138	1505.8
PTPRR-mRNA	20.0658	48.4124	45.0978	23.0039	7.87384	17.4341	65.3364	26.5095	26.9088	72.3047	141.812	102.605	26.225	205.829	47.438	62.7971	20.6436	108.561	14.4347	92.1915
PAX5-mRNA	18.8117	22.9649	10.2495	23.0039	18.6109	396.229	82.1371	8.43485	47.9108	122.699	73.7425	146.445	26.225	186.564	25.9997	48.5789	44.4632	86.7031	14.4347	104.011
TNF-mRNA	176.83	89.3768	108.645	149.099	82.3174	510.343	119.472	420.537	470.576	646.36	218.391	263.042	265.164	167.299	77.0867	149.291	334.268	120.219	257.604	501.144
NGFR-mRNA	556.827	63.3086	199.865	195.107	426.619	496.078	186.675	278.35	193.612	181.857	123.377	96.0756	384.634	480.606	57.9291	136.85	140.535	236.794	520.76	125.286
RAD52-mRNA	302.242	195.512	223.439	494.157	355.039	206.039	177.342	330.164	185.08	223.487	239.663	293.823	243.31	421.797	638.132	263.629	181.029	265.938	265.377	208.022
PIK3R1-mRNA	3013.64	278.061	840.459	733.567	551.885	996.912	854.973	1217.03	285.496	488.604	416.929	729.428	1279.2	485.675	659.57	239.34	863.063	927.505	1042.63	877.002
DLL1-mRNA	155.51	12.4134	138.368	56.2316	177.519	122.038	115.739	139.777	20.3457	26.2926	36.8712	47.5714	174.834	59.8222	25.5435	62.2046	70.6647	29.8725	33.3109	11.8194
TLX1-mRNA	15.0494	169.444	15.3742	23.0039	56.5485	39.6229	110.138	149.417	91.2274	197.195	76.5787	217.336	42.2515	161.216	38.7714	36.1379	134.978	94.7177	176.548	330.944
CSF3-mRNA	16.3035	4.96538	9.22455	11.9279	17.1793	9.50949	31.7348	14.4597	17.0641	35.0568	12.0541	21.4538	10.1986	57.7944	13.2279	11.2561	4.76391	24.7723	11.1036	37.8222
GLI1-mRNA	82.7715	32.275	32.7984	33.2278	35.0744	80.8307	158.674	43.3792	64.3186	232.251	103.523	105.403	109.271	273.763	67.5079	69.9062	34.1414	170.492	36.642	309.669
GADD45G-mRNA	200.658	20.4822	69.6966	43.4517	50.8221	57.0569	97.0711	68.6838	34.1282	72.3047	48.9253	50.3697	48.0792	74.0173	16.877	52.7258	61.9309	38.6157	41.0834	104.011
THBS4-mRNA	13345	9.31009	108.645	51.1197	96.6335	60.2268	121.339	60.2489	40.6914	39.4389	235.409	297.554	128.211	32.446	114.49	40.8773	836.067	24.7723	230.955	7.09166
IFNA17-mRNA	6.27057	45.3091	27.6736	47.7117	50.1063	36.453	252.012	16.8697	179.173	302.365	362.331	366.58	50.9931	807.093	128.174	170.026	32.5534	291.439	91.0497	560.241
MAPK9-mRNA	658.41	1154.45	531.949	211.295	648.518	309.058	330.415	388.003	326.187	324.275	418.347	288.227	321.985	209.885	329.785	590.055	351.736	271.767	497.442	134.741
DUSP6-mRNA	678.476	458.056	680.567	292.234	281.311	768.684	1387	865.174	567.054	431.637	500.598	559.664	706.619	925.724	518.625	386.261	732.055	430.601	282.032	6432.13
CACNA2D1-mRNA	768.772	57.7225	376.157	141.431	334.28	253.586	186.675	300.04	99.1031	179.666	168.757	572.722	642.513	647.905	230.804	317.54	605.811	173.406	126.581	33.0944
PPP3R1-mRNA	2119.45	2217.04	1683.99	1994.52	1861.81	2157.07	1797.68	1153.16	1905.93	1237.94	1462.8	1422.48	2001.84	1094.04	684.202	1255.35	1430.76	1138.07	1722.17	841.543
TNFSF10-mRNA	3312.12	219.718	2018.13	2217.74	1216.15	1900.31	3813.78	2872.67	3567.71	716.473	911.145	2893.46	3326.21	1194.42	619.887	4328.85	2941.72	3304.19	783.916	846.271
ITGB7-mRNA	95.3127	50.8951	35.8732	114.167	44.3798	269.436	91.4709	127.728	80.0701	120.508	59.5612	124.059	179.204	50.6968	33.7539	104.267	214.376	40.8015	145.457	458.594
ITGA6-mRNA	653.394	807.495	559.622	212.147	2410.83	316.983	352.816	1124.24	2965.22	1248.9	370.84	1017.65	1113.11	297.083	808.27	345.976	980.572	342.441	1063.73	496.416
FOS-mRNA	8290.95	1724.85	1383.68	1011.32	615.591	906.571	9354.3	714.552	257.931	409.726	988.433	1930.84	782.38	438.02	325.224	391.001	2813.89	292.168	1608.92	7141.3
IL12B-mRNA	10.0329	13.6548	18.4491	30.6718	22.9057	28.5285	72.8034	19.2797	55.1302	166.52	106.359	89.5462	77.2182	160.202	38.3153	40.8773	38.9053	101.275	42.1938	75.6443
WNT3-mRNA	20.0658	50.8951	23.5738	58.7876	413.019	34.8681	70.9366	53.019	95.1653	135.845	134.013	185.622	751.785	225.094	67.5079	72.8683	72.2527	117.304	82.1668	156.016
DKK1-mRNA	41.3858	45.3091	122.994	30.6718	55.8327	45.9625	143.74	381.978	38.0661	140.227	38.9984	38.2437	84.5029	134.853	37.8592	56.8728	34.9354	724.226	32.2005	156.016
GSK3B-mRNA	793.854	1058.25	888.631	897.15	1056.53	510.343	621.629	659.123	620.215	565.291	473.654	656.672	811.519	399.491	556.484	740.531	660.596	880.875	607.368	236.389
DUSP10-mRNA	385.013	236.476	415.105	179.771	88.7597	313.813	420.019	492.836	106.979	190.621	107.068	120.328	163.178	205.829	43.7889	138.035	212.788	206.193	168.775	144.197
HDAC11-mRNA	130.428	465.504	154.767	62.1956	159.624	85.5854	199.743	290.4	274.995	385.625	286.461	208.008	202.516	284.916	277.33	417.66	188.175	312.568	429.71	241.116
FGF1-mRNA	68.9763	35.3783	117.869	234.299	70.1488	38.038	181.075	43.3792	181.142	170.902	126.213	96.0756	101.986	185.55	43.3328	75.238	39.6993	405.1	108.816	66.1888
CHEK1-mRNA	61.4516	217.235	81.996	369.766	195.414	123.623	190.409	240.996	390.506	295.792	212.719	251.849	183.575	211.913	250.874	445.504	212.788	268.853	618.472	99.2832
RAF1-mRNA	361.185	376.127	320.809	293.938	332.133	258.341	154.94	394.028	385.255	265.117	387.857	495.302	327.813	324.46	779.534	773.707	648.686	462.66	771.702	515.327
CACNB3-mRNA	131.682	286.751	192.691	394.473	110.95	185.435	522.691	173.517	233.647	168.711	90.0509	107.269	83.046	159.188	211.646	65.7592	118.304	111.475	149.899	75.6443
CDC6-mRNA	50.1646	390.403	86.0958	356.986	672.14	160.076	375.217	207.256	282.871	223.487	307.733	462.655	129.668	276.805	289.645	489.936	403.345	374.499	370.861	212.75
CDKN2D-mRNA	125.411	139.031	59.4471	70.7155	160.34	361.361	237.078	77.1186	97.7905	197.195	120.541	138.05	129.668	159.188	187.015	59.8349	99.2482	79.4172	108.816	139.469
IL1B-mRNA	60.1975	69.5153	40.998	75.8275	57.9801	74.491	177.342	151.827	118.136	311.129	138.267	158.571	118.013	336.627	285.54	113.153	181.823	147.905	115.478	1056.66
IGF1R-mRNA	670.951	927.905	495.051	182.327	773.784	499.248	522.691	1333.91	292.059	670.461	311.987	340.462	804.235	700.63	344.838	499.414	367.615	365.027	1243.61	262.391
H2AFX-mRNA	146.731	320.888	214.214	426.849	198.278	383.549	647.763	406.078	540.145	510.515	320.496	435.605	281.191	337.641	695.605	340.052	566.112	1344.26	778.364	1070.84
IDH1-mRNA	1392.07	431.988	448.928	459.225	315.669	427.927	604.828	414.512	250.711	365.905	807.622	579.252	423.971	529.275	189.752	744.086	603.429	703.097	443.035	2196.05
PIK3CD-mRNA	288.446	255.096	237.788	226.631	168.214	1061.89	246.411	359.083	295.34	383.434	285.752	349.79	362.78	346.766	67.5079	178.32	415.255	128.233	132.133	834.452
ENDOG-mRNA	465.276	340.749	381.281	284.566	322.828	228.228	513.357	351.854	559.834	414.108	350.277	676.26	275.363	421.797	396.837	322.872	648.686	373.042	255.383	442.047
IBSP-mRNA	8.7788	36.6197	58.4221	17.8919	86.6123	33.2832	70.9366	49.4041	41.3477	205.959	130.467	73.689	77.2182	133.84	55.6484	38.5076	26.9955	3862.3	56.6285	186.747
THEM4-mRNA	253.331	312.819	195.765	311.83	253.395	236.152	229.611	196.411	354.409	352.759	269.444	703.311	215.628	474.522	289.645	445.504	567.7	238.98	164.334	127.65
LAMB4-mRNA	8.7788	0.620672	6.1497	7.66795	175.372	14.2642	22.401	26.5095	11.8136	35.0568	34.744	77.4201	659.997	3.04181	5.01748	5.33183	3.17594	8.74317	2.22072	2.36389
TBL1XR1-mRNA	2118.2	1776.36	2344.06	2553.43	1363.61	2130.13	1685.68	2334.04	2977.03	2123.13	1308.22	2026.92	2214.56	1089.98	2063.55	2065.79	2224.75	2073.59	5021.06	817.904
ATM-mRNA	313.529	108.618	265.462	198.515	124.55	1229.89	364.017	227.741	171.954	219.105	199.956	346.059	241.853	372.115	201.155	205.571	403.345	249.18	170.996	576.788
MLH1-mRNA	540.523	294.819	510.425	342.502	399.419	532.531	610.428	477.171	396.413	460.121	759.406	350.723	429.799	484.661	538.695	507.116	414.461	591.621	337.55	534.238
RXRG-mRNA	22.5741	81.3081	21.5239	56.2316	62.2749	50.7173	244.545	25.3045	118.793	416.3	181.52	125.924	157.35	324.46	90.3146	62.2046	34.1414	220.765	68.8425	328.58
FEN1-mRNA	57.6893	113.583	92.2455	124.391	294.911	95.0949	209.076	87.9634	189.674	188.43	310.569	423.479	91.7876	249.428	259.997	452.613	366.027	333.698	336.44	153.653
MYB-mRNA	550.556	49.6538	208.065	184.883	272.721	445.361	718.7	73.5037	95.1653	153.374	158.83	188.42	157.35	173.383	445.643	105.452	154.033	149.363	224.293	80.3721
MAPK10-mRNA	203.167	19.8615	97.3702	35.7838	25.0531	28.5285	65.3364	38.5593	85.3206	151.182	136.849	74.6218	50.9931	285.93	74.3499	55.0955	24.6136	142.077	15.5451	85.0999
MAP3K12-mRNA	158.018	80.6874	171.167	46.0077	67.2856	99.8497	104.538	166.287	49.8797	87.642	114.159	89.5462	147.152	151.076	56.5607	97.7501	101.63	89.6175	47.7456	85.0999
DDIT4-mRNA	517.949	1033.42	609.845	7758.26	1373.63	210.794	563.759	700.092	758.041	604.73	489.253	2571.65	336.555	535.358	214.383	301.544	2501.06	426.958	1553.4	626.43
CHUK-mRNA	620.787	752.255	628.294	526.533	513.947	759.174	700.032	602.489	366.879	411.917	445.291	440.269	428.342	495.815	379.96	595.387	518.473	477.96	527.422	401.861
IL8-mRNA	216.962	214.132	159.892	149.099	80.17	58.6419	175.475	1161.6	109.604	1481.15	187.901	165.101	227.284	2249.92	3275.5	165.287	84.9565	245.537	959.353	6406.13
MGMT-mRNA	476.563	340.128	263.412	339.946	445.23	511.928	552.559	284.375	401.663	350.568	366.585	492.504	473.508	623.571	348.487	471.57	647.098	255.009	608.479	430.227
MAPK12-mRNA	97.8209	35.999	55.3473	18.7439	110.95	36.453	44.8021	48.1991	34.1282	50.3942	25.5262	43.8403	29.1389	31.432	23.2629	30.8061	78.6046	91.8033	87.7186	28.3666
SOX17-mRNA	100.329	21.7235	100.445	30.6718	78.0226	129.963	171.741	112.063	76.1322	354.95	129.049	104.471	115.099	194.676	51.5432	61.0198	98.4542	171.949	92.1601	111.103
MLF1-mRNA	141.715	881.355	213.19	321.202	366.492	57.0569	156.807	179.542	506.017	414.108	212.01	559.664	174.834	249.428	219.401	473.348	470.834	189.435	626.244	63.8249
FGF8-mRNA	3.76234	6.8274	11.2744	11.9279	18.6109	12.6793	87.7374	13.2548	24.9399	72.3047	25.5262	36.3781	18.9403	85.1706	18.2454	16.5879	8.73384	48.8161	11.1036	122.922
ALK-mRNA	15.0494	8.06874	7.17465	9.37194	12.1687	28.5285	44.8021	34.9444	13.1262	76.6868	10.6359	16.7899	17.4834	28.3902	3.19294	6.51668	5.5579	2.91439	14.4347	4.72777
ARNT2-mRNA	68.9763	179.374	96.3453	105.647	174.656	136.303	240.811	63.8638	85.9769	271.69	170.884	191.218	138.41	385.296	231.716	61.0198	100.042	259.381	254.273	94.5554
MET-mRNA	297.225	1052.04	87.1207	1018.13	160.34	191.775	231.477	733.832	326.843	659.506	97.8506	462.655	345.296	397.463	115.402	199.055	359.676	102.732	304.239	99.2832
HOXA10-mRNA	165.543	26.0682	46.1227	33.2278	60.8433	74.491	134.406	54.224	43.9729	109.553	48.9253	74.6218	62.6487	107.477	25.9997	58.6501	61.9309	155.191	56.6285	118.194
SIN3A-mRNA	299.733	219.718	204.99	275.194	428.766	323.323	244.545	355.469	252.68	153.374	255.262	292.891	333.641	112.547	181.541	474.532	350.942	176.321	481.897	148.925
CTNNB1-mRNA	2833.04	3298.87	3127.12	2016.67	3422.26	1196.61	2070.23	3392.01	4035.66	2280.88	3029.82	3573.45	2986.74	2117.1	7972.77	2635.11	4432.82	4161.02	3354.4	1666.54
WNT7A-mRNA	7.52469	4.96538	11.2744	9.37194	10.0213	34.8681	28.0013	40.9693	15.7515	43.821	14.1812	21.4538	39.3376	7.09755	11.4034	8.88638	13.4978	10.2004	14.4347	14.1833
CDKN2A-mRNA	30.0987	84.4114	40.998	102.239	85.1807	20.6039	39.2018	20.4846	139.138	142.418	34.035	175.361	11.6556	56.7804	21.4383	147.514	122.274	51.7304	188.762	26.0027
ARID1A-mRNA	486.596	486.607	553.473	395.325	594.117	496.078	341.616	510.911	421.352	361.523	335.386	436.538	438.541	366.031	584.308	297.397	551.82	243.352	343.102	342.763
FGF2-mRNA	95.3127	34.137	229.589	40.8957	302.785	76.0759	59.7361	110.858	70.2254	56.9673	49.6344	78.3529	206.886	168.313	234.453	46.2092	119.098	42.9873	112.147	16.5472
PLA2G2A-mRNA	3485.18	249.51	1852.08	38.3398	189.688	98.2647	156.807	312.089	84.6643	433.828	189.32	95.1428	661.454	11995.9	294.207	68.1289	38.1113	192.35	253.163	557.877
MLLT3-mRNA	84.0257	36.6197	58.4221	37.4878	70.1488	115.699	61.6028	31.3294	105.01	32.8658	60.9793	77.4201	59.7348	65.9058	58.3852	98.3426	60.3429	71.4026	71.0632	42.5499
PLA2G3-mRNA	16.3035	9.31009	18.4491	23.0039	72.2962	23.7737	91.4709	85.5534	40.6914	127.081	66.6518	147.378	109.271	171.355	79.3674	40.2849	70.6647	72.8598	27.7591	68.5527
HIST1H3B-mRNA	640.852	1952.01	597.546	2876.33	13482.2	1649.9	1224.59	733.832	2763.07	1459.24	3044.71	4639.61	2214.56	744.229	3517.25	3459.17	4138.25	1863.75	2588.25	1697.27
CHAD-mRNA	58.9434	37.861	14.3493	28.9678	78.7384	179.095	395.752	25.3045	58.4118	148.991	149.612	89.5462	91.7876	191.634	61.5781	32.5834	16.6737	1212.39	49.9663	113.467
PDGFA-mRNA	230.757	88.1355	163.992	38.3398	234.068	120.454	268.812	180.747	114.855	289.219	227.609	126.857	157.35	309.25	67.964	115.523	85.7505	354.827	83.2772	85.0999
NOTCH2-mRNA	2563.41	2537.31	2361.48	2458	3191.05	1543.71	2032.89	2340.07	2812.95	2769.49	1006.87	1596.91	2189.79	1218.75	4781.2	3013.67	2143.76	2195.99	1869.85	713.893
PPP2CB-mRNA	1000.78	994.317	1566.12	1657.13	1170.34	518.267	1090.18	944.703	815.14	1246.71	1531.57	1076.42	1427.81	1393.15	908.164	1686.04	1117.14	1503.1	1345.76	1134.67
SFRP2-mRNA	6521.39	16.1375	9198.92	2740.01	5092.94	76.0759	4672.48	3090.77	490.922	83.2599	672.191	1767.6	10938.8	103.421	171.05	345.976	3168.8	110.747	2606.02	96.9193
IKBKB-mRNA	351.152	468.608	341.308	314.386	260.553	408.908	233.344	444.637	189.018	482.031	282.207	208.008	301.588	181.495	307.435	444.911	299.333	468.488	154.34	267.119
FGF12-mRNA	151.748	41.585	84.0459	45.1557	44.3798	25.3586	48.5356	31.3294	111.573	105.17	124.086	103.538	67.0195	153.104	104.455	97.1577	55.579	118.761	69.9528	87.4638
RIN1-mRNA	121.649	100.549	131.194	95.4234	84.4648	33.2832	82.1371	263.89	51.1924	153.374	75.1606	140.849	224.37	140.937	58.8413	66.944	156.415	112.204	109.926	148.925
WNT5A-mRNA	331.086	84.4114	140.418	164.435	385.818	71.3212	169.875	856.739	380.661	1511.82	245.336	256.512	230.198	613.431	84.841	4098.4	214.376	2107.83	287.584	215.114
MAP2K4-mRNA	327.324	337.646	295.185	414.069	352.891	328.077	315.481	315.704	284.839	322.084	258.099	307.815	329.27	379.212	220.313	392.778	335.856	394.171	225.404	222.205
GNGT1-mRNA	5.01646	18.6202	15.3742	27.2638	15.0319	30.1134	65.3364	4.81991	47.2545	67.9226	65.9428	69.958	42.2515	83.1428	54.7361	30.8061	31.7594	81.6029	22.2072	78.0082
FGF6-mRNA	10.0329	3.72403	7.17465	6.81596	7.15804	7.92458	20.5343	12.0498	11.8136	21.9105	9.92687	13.0588	11.6556	10.1394	3.64908	4.7394	6.35189	11.6576	4.44145	21.275
CCND3-mRNA	451.481	427.643	315.684	449.853	422.324	496.078	403.219	478.376	859.769	580.628	402.747	543.806	298.674	393.407	404.135	569.32	643.922	374.499	345.323	1132.3
FST-mRNA	115.379	13.6548	304.41	102.239	216.889	36.453	390.151	275.94	61.037	127.081	134.722	124.059	270.992	273.763	61.122	63.9819	106.394	628.78	79.9461	104.011
UTY-mRNA	3.76234	4.96538	9.22455	7.66795	6.44223	22.1888	22.401	15.6647	9.18837	28.4837	12.0541	14.9244	14.5695	7.09755	4.10521	7.1091	3.96993	7.28598	12.214	30.7305
NR4A1-mRNA	527.982	224.683	169.117	123.539	269.142	172.756	1336.6	143.392	154.233	144.609	195.701	144.58	123.84	221.038	783.183	94.788	155.621	214.936	344.212	321.488
MCM2-mRNA	139.207	215.373	151.693	817.915	1100.19	356.606	414.419	245.816	388.537	269.499	202.083	293.823	206.886	284.916	538.239	508.301	396.199	461.202	487.449	330.944
PRDM1-mRNA	205.675	122.272	146.568	334.834	213.31	271.02	498.423	519.346	250.055	173.093	199.246	425.344	336.555	189.606	86.2094	265.406	542.292	148.634	224.293	581.516
APH1B-mRNA	125.411	66.4119	117.869	68.1596	92.3387	131.548	209.076	68.6838	150.295	210.341	306.315	266.773	134.039	371.101	117.683	127.371	115.128	270.31	92.1601	281.302
SPP1-mRNA	487.85	3743.9	1658.37	7091.15	2128.8	559.475	2057.16	6537.01	7073.08	6956.58	3529.71	13098	725.559	2913.04	2939.33	3257.75	9878.77	15047.7	26911.9	181230
ACVR1B-mRNA	253.331	175.03	166.042	121.835	209.731	137.888	337.882	219.306	227.084	249.78	174.429	177.227	384.634	310.264	236.734	170.618	161.179	235.337	167.665	335.672
SHC3-mRNA	15.0494	23.5856	78.9211	17.8919	31.4954	15.8492	85.8706	37.3543	66.2875	94.2152	75.8697	75.5546	55.364	184.536	56.1045	38.5076	39.6993	88.1603	46.6352	144.197
IL7-mRNA	27.5905	49.6538	29.7235	28.1158	51.5379	96.6798	110.138	30.1245	60.3807	352.759	160.957	81.1512	125.297	177.439	84.3849	55.0955	36.5233	228.051	62.1803	293.122
WEE1-mRNA	758.739	988.11	706.19	650.072	514.663	427.927	500.29	361.493	2337.13	946.534	424.728	1123.99	425.428	241.317	389.995	809.253	759.05	304.554	1533.41	75.6443
FANCE-mRNA	100.329	297.302	63.5469	131.207	238.363	144.227	201.609	142.187	259.9	425.064	174.429	138.983	203.973	326.487	240.839	168.249	118.304	206.922	174.327	697.346
ALKBH2-mRNA	111.616	98.6869	61.497	82.6435	130.276	120.454	175.475	103.628	93.1963	129.272	120.541	113.798	125.297	191.634	191.12	84.1244	69.8708	139.891	126.581	208.022
FN1-mRNA	8132.93	491.573	50523.9	10320.2	13651.8	2477.22	24504.9	8127.58	8951.44	12692.8	11446.4	10079.5	12059.1	58030.6	4367.03	16437.4	20665.1	59675.8	15086.5	13457.6
EIF4EBP1-mRNA	531.744	1758.99	1010.6	1230.28	1439.48	508.758	840.039	1135.09	378.036	622.258	531.797	596.975	390.462	406.588	1154.93	730.46	617.721	775.957	1117.02	536.602
GNA11-mRNA	1246.59	841.632	856.858	485.637	838.206	511.928	983.779	733.832	687.815	523.661	505.561	503.697	584.236	463.369	1126.2	327.611	588.343	437.159	687.314	276.575
CDC7-mRNA	188.117	176.892	208.065	209.591	197.562	339.172	192.276	498.861	269.088	306.747	287.17	208.008	174.834	321.418	315.645	353.678	173.883	489.618	256.494	252.936
CSF1R-mRNA	68.9763	57.7225	128.119	55.3796	42.2324	63.3966	84.0039	151.827	68.9128	89.8331	77.2878	75.5546	78.6751	153.104	35.5785	52.1334	126.244	102.004	66.6217	1080.3
LIFR-mRNA	278.413	221.58	158.867	306.718	372.934	432.682	134.406	444.637	94.509	197.195	217.682	282.63	445.826	543.47	383.153	338.275	262.809	386.885	92.1601	94.5554
MSH6-mRNA	304.75	651.706	279.811	761.683	686.456	421.587	421.886	404.873	535.551	304.556	407.711	434.672	351.124	443.09	558.765	407.588	450.19	470.674	1190.31	182.019
CDC25A-mRNA	40.1317	169.444	49.1976	124.391	173.94	90.3402	93.3376	127.728	189.018	201.577	155.994	291.025	85.9599	197.718	193.401	161.14	228.668	206.193	155.451	257.664
CYLD-mRNA	663.426	428.264	520.674	590.432	425.187	1286.95	591.761	901.324	713.411	705.518	530.378	677.193	878.539	600.25	591.15	489.936	1036.95	424.044	549.629	702.074
FZD7-mRNA	184.355	727.428	434.579	1007.91	375.081	302.719	483.489	318.114	263.181	135.845	80.8331	211.739	171.92	134.853	659.57	878.566	253.281	206.193	634.017	42.5499
SOCS3-mRNA	713.591	368.679	550.398	770.203	239.794	380.38	630.962	832.64	210.02	532.425	241.081	383.37	305.959	1094.04	353.048	482.234	570.082	238.98	308.681	1456.15
FGF17-mRNA	1.25411	24.8269	11.2744	22.1519	17.1793	17.4341	22.401	2.40996	14.4389	35.0568	20.5628	14.9244	24.7681	70.9755	15.5086	20.1425	3.17594	42.2587	5.55181	26.0027
FGF10-mRNA	17.5576	9.93076	23.5738	23.8558	8.58965	72.9061	168.008	49.4041	34.1282	100.788	53.1797	56.8991	40.7945	126.742	28.7365	29.6213	4.76391	40.0729	21.0969	92.1915
DLL4-mRNA	199.404	11.1721	156.817	111.611	168.214	137.888	246.411	161.467	137.169	188.43	152.448	138.05	195.231	261.595	155.086	167.064	215.964	193.807	67.7321	106.375
TCF3-mRNA	558.081	855.907	493.001	754.015	748.015	1030.19	1026.71	412.103	251.368	354.95	454.509	507.428	442.912	397.463	1085.6	256.52	554.996	397.814	604.037	241.116
WNT16-mRNA	6.27057	13.0341	15.3742	22.1519	117.392	38.038	35.4683	633.818	43.3166	148.991	129.049	124.059	540.527	242.331	75.2622	39.1001	19.8496	89.6175	32.2005	113.467
POLD1-mRNA	43.894	55.8605	47.1477	101.387	90.9071	41.2078	72.8034	71.0937	74.1633	48.2031	27.6534	82.084	42.2515	39.5435	57.9291	79.385	111.158	21.1293	111.036	120.558
FANCL-mRNA	198.15	293.578	202.94	332.278	544.011	194.945	242.678	292.81	386.568	225.678	266.607	330.202	335.098	396.449	331.154	351.308	337.444	207.65	478.566	271.847
HOXA11-mRNA	32.607	29.7923	25.6237	11.0759	70.1488	17.4341	98.9379	32.5344	51.1924	120.508	121.25	118.462	39.3376	235.233	38.3153	69.3137	47.6391	155.191	32.2005	200.93
IFNA7-mRNA	7.52469	35.3783	8.1996	22.1519	25.7689	33.2832	93.3376	16.8697	63.006	120.508	95.7234	95.1428	56.8209	155.132	27.3681	33.7682	18.2617	96.1749	29.9798	141.833
MNAT1-mRNA	331.086	238.338	430.479	259.858	272.721	155.322	253.878	215.691	248.742	249.78	514.779	327.403	254.966	359.947	200.699	232.823	250.9	459.017	323.115	260.027
COL4A5-mRNA	339.865	32.8956	312.61	958.494	312.806	87.1703	69.0699	278.35	82.039	138.036	82.9603	187.487	810.062	270.721	104.455	105.452	80.9866	73.5884	141.016	75.6443
CARD11-mRNA	101.583	47.1711	60.472	91.1634	31.4954	605.438	110.138	72.2987	47.9108	92.0241	67.3609	143.647	150.066	60.8362	19.1576	48.5789	160.385	60.4736	42.1938	78.0082
GDF6-mRNA	17.5576	52.1365	28.6986	37.4878	51.5379	30.1134	130.673	3.61493	47.2545	223.487	161.666	57.8319	39.3376	180.481	88.4901	48.5789	17.4677	147.905	47.7456	63.8249
WHSC1L1-mRNA	738.673	413.988	859.933	1289.92	1306.34	893.892	517.091	915.783	427.259	411.917	709.062	633.353	929.532	740.173	1554.51	1572.89	773.342	706.74	611.81	666.616
RASAL1-mRNA	23.8282	114.204	311.585	40.8957	130.992	110.944	255.745	157.852	84.6643	100.788	84.3784	170.697	116.556	141.951	26.4558	165.287	169.119	58.2878	77.7254	42.5499
IRAK3-mRNA	154.256	118.548	147.593	47.7117	108.086	122.038	216.543	181.952	84.6643	107.361	163.084	148.311	144.238	270.721	82.5603	63.9819	122.274	139.162	112.147	340.4
FLT3-mRNA	57.6893	31.0336	17.4241	28.9678	27.9163	196.529	91.4709	16.8697	28.8777	50.3942	77.2878	74.6218	139.867	130.798	48.3502	30.2137	79.3986	76.5028	42.1938	52.0055
SETD2-mRNA	630.819	572.881	398.705	499.269	439.504	648.23	341.616	474.761	580.18	484.222	351.695	474.781	555.097	381.24	337.996	569.913	669.33	421.13	373.082	451.502
PITX2-mRNA	33.8611	36.6197	23.5738	27.2638	46.5272	50.7173	166.141	24.0996	43.9729	111.744	60.9793	45.7059	18.9403	196.704	62.9465	18.9576	12.7038	148.634	22.2072	198.566
MYD88-mRNA	984.48	1091.14	1074.15	1479.06	681.445	1071.4	1019.25	1737.58	1123.61	909.286	842.366	900.126	830.46	958.17	941.918	808.068	1271.97	1038.98	844.986	2874.48
GNAS-mRNA	3772.38	4362.71	4619.45	4104.91	6510.24	2236.32	4788.22	3338.99	4441.26	4244.06	5191.04	2618.29	2042.64	1581.74	12322.9	1757.73	3457.81	3282.33	5299.76	3047.05
TCF7L1-mRNA	174.322	873.286	156.817	456.669	514.663	201.284	520.824	302.45	800.701	317.702	139.685	238.79	187.946	361.975	501.748	139.22	256.457	411.658	626.244	527.146
BRAF-mRNA	536.761	471.09	416.13	990.87	460.978	624.457	367.75	578.39	788.887	538.998	477.199	575.521	724.103	599.236	628.097	650.483	582.786	589.436	418.607	401.861
PTPN5-mRNA	21.3199	11.1721	19.474	17.8919	37.9376	23.7737	61.6028	6.02489	61.037	151.182	31.1987	35.4454	27.682	133.84	19.1576	18.9576	11.9098	64.8452	23.3176	120.558
IL2RB-mRNA	413.858	197.374	139.393	985.758	86.6123	1120.54	349.083	345.829	219.208	192.812	127.631	317.143	321.985	194.676	78.9113	344.199	697.914	143.534	174.327	215.114
NTHL1-mRNA	154.256	216.615	135.293	136.319	197.562	207.624	354.683	226.536	200.832	177.475	274.407	334.865	150.066	186.564	204.804	117.3	416.049	240.437	498.553	196.202
NSD1-mRNA	502.9	912.388	508.375	461.781	604.854	599.098	698.166	571.16	376.067	613.494	428.274	856.285	616.288	407.602	587.045	734.607	669.33	518.762	615.141	430.227
LRP2-mRNA	3.76234	41.585	11.2744	24.7078	15.0319	17.4341	70.9366	722.987	82.039	946.534	1719.48	178.16	23.3111	151.076	54.7361	37.9152	86.5445	136.976	75.5046	52.0055
PDGFC-mRNA	554.319	163.237	551.423	1322.3	264.132	213.964	660.831	343.419	169.985	308.938	173.72	228.529	439.998	484.661	141.858	180.097	347.766	469.946	235.397	401.861
FGFR3-mRNA	50.1646	44.6884	121.969	1548.07	964.904	228.228	410.686	554.29	368.847	635.405	271.571	358.185	3812.83	388.337	80.7358	351.308	45.2572	1315.85	224.293	590.971
NPM2-mRNA	1.25411	85.6528	6.1497	19.5959	22.1899	6.33966	3.73351	13.2548	6.56312	13.1463	2.83625	9.32773	10.1986	8.11149	8.66655	7.1091	9.52783	3.64299	18.8762	4.72777
SKP2-mRNA	311.02	371.783	309.535	569.132	911.934	480.229	574.96	636.228	294.684	444.783	368.003	448.664	330.727	580.985	421.468	437.21	504.181	415.301	602.927	364.038
SYK-mRNA	344.881	326.474	485.826	289.678	185.393	985.817	677.631	727.807	609.058	683.608	345.313	815.243	740.129	312.292	144.595	469.793	1062.35	310.383	404.172	2555.36
MAML2-mRNA	268.38	353.783	208.065	213.851	321.396	527.777	408.819	855.534	397.725	961.871	262.353	519.554	665.825	312.292	261.821	430.693	394.611	273.953	436.372	829.724
NODAL-mRNA	17.5576	30.4129	25.6237	51.1197	22.9057	218.718	255.745	161.467	85.9769	558.718	110.614	172.563	171.92	251.456	57.4729	34.9531	23.0256	170.492	22.2072	241.116
PRKACG-mRNA	13.7953	16.1375	19.474	11.9279	13.6003	166.416	169.875	96.3983	57.7555	352.759	66.6518	100.739	136.953	111.533	50.1748	19.55	6.35189	75.0456	19.9865	68.5527
EPOR-mRNA	66.4681	93.1009	103.52	46.0077	85.8965	215.548	321.081	183.157	86.6332	495.177	127.631	178.16	211.257	277.818	126.349	55.688	73.0467	185.792	81.0565	238.752
HGF-mRNA	354.914	32.8956	139.393	100.535	78.7384	209.209	280.013	368.723	139.794	554.336	282.207	262.109	346.753	756.396	139.577	137.443	184.205	426.958	97.7119	245.844
MMP7-mRNA	37.6234	2879.92	202.94	3872.32	836.775	204.454	576.827	1696.61	477.795	2725.67	212.719	31514.7	681.851	206.843	1696.36	450.835	29721.3	19.6721	8962.85	94.5554
LEPR-mRNA	186.863	197.994	147.593	61.3436	122.402	324.908	270.679	221.716	134.544	492.986	194.992	282.63	505.561	356.905	128.174	84.1244	144.505	408.743	152.12	56.7333
VEGFA-mRNA	2247.37	2796.75	1306.81	3891.06	2695	1228.31	2964.4	1014.59	2232.77	1783.51	1870.51	3727.36	1263.17	2848.15	1574.58	7094.29	1781.7	1325.32	1477.89	782.446
SRSF2-mRNA	1271.67	1127.76	1262.74	2153.84	1627.02	1252.08	1172.32	1426.69	1186.61	896.139	670.773	993.403	1049	668.184	1656.68	924.183	1394.24	698.725	1889.84	1529.43
KMT2C-mRNA	8852.79	538.744	1122.32	1824.12	1093.03	1389.97	1273.13	1241.13	1635.53	1625.76	1134.5	1054.97	1146.62	773.633	1079.21	1328.81	888.47	679.053	892.731	1061.38
CACNA1E-mRNA	13.7953	13.6548	20.499	22.1519	21.4741	115.699	143.74	109.653	57.0992	352.759	79.415	105.403	119.47	79.087	31.9294	21.3273	19.8496	44.4445	22.2072	61.461
XPA-mRNA	356.168	240.821	274.686	191.699	226.194	480.229	298.68	316.909	263.838	495.177	236.827	291.958	470.594	164.258	103.086	246.449	259.633	155.191	155.451	200.93
FGF16-mRNA	76.501	29.7923	33.8233	26.4118	82.3174	182.265	218.41	163.877	123.387	589.392	154.576	176.294	263.707	228.136	72.5254	34.9531	34.9354	207.65	29.9798	234.025
CDKN1A-mRNA	1693.05	553.64	3575.02	427.701	722.962	594.343	1082.72	1232.69	507.986	1143.73	445.291	657.605	1078.14	865.901	238.558	442.542	883.706	762.842	393.068	2647.55
SPRY2-mRNA	328.578	546.192	145.543	115.871	188.972	280.53	399.485	306.064	177.204	462.312	146.776	277.966	380.263	337.641	216.208	82.9395	209.612	195.264	84.3875	581.516
HMGA1-mRNA	707.32	1534.3	214.214	1603.45	770.205	748.08	974.445	901.324	1233.21	1102.1	413.383	546.605	407.945	774.647	455.222	340.644	628.837	640.437	1327.99	2564.82
EFNA3-mRNA	773.789	125.996	129.144	280.306	216.173	250.417	462.955	441.022	599.869	915.859	263.771	596.975	619.202	255.512	516.344	228.084	305.685	292.896	315.343	423.136
EFNA1-mRNA	614.516	566.674	302.36	425.997	332.133	301.134	584.294	857.944	1208.27	2127.51	558.032	445.865	397.746	486.689	1190.51	481.642	369.997	522.405	508.546	184.383
CDC14A-mRNA	225.741	144.617	199.865	120.983	101.644	679.929	255.745	345.829	175.892	446.974	173.72	290.092	422.515	77.0591	131.823	162.324	266.779	55.3734	65.5114	137.105
ZAK-mRNA	260.856	96.2042	132.218	100.535	141.729	196.529	184.809	233.766	101.072	258.544	85.7965	180.025	233.111	103.421	89.4023	186.614	144.505	75.0456	137.685	106.375
RAD21-mRNA	1525	7445.59	3200.92	3517.03	15452.8	2692.77	3653.24	4035.47	7455.71	6272.98	7243.07	4305.68	1996.02	1178.19	6011.4	7351.4	3719.03	3735.52	5868.27	1193.76
ITGA3-mRNA	391.284	665.361	605.745	546.981	299.922	429.512	571.226	762.751	246.773	468.885	857.965	457.059	1006.75	188.592	227.611	959.136	331.886	253.552	656.224	52.0055
TTK-mRNA	57.6893	382.334	110.695	512.901	662.834	228.228	238.944	406.078	612.996	503.942	235.409	708.907	305.959	242.331	626.729	691.952	535.94	192.35	827.22	200.93
GATA2-mRNA	81.5174	21.1029	247.013	27.2638	93.0545	206.039	250.145	265.095	58.4118	354.95	482.871	148.311	298.674	63.878	38.7714	47.394	73.8407	147.905	22.2072	68.5527
PLAT-mRNA	746.198	410.885	480.701	588.728	744.436	423.172	1446.73	486.811	455.481	902.713	424.728	332.067	456.024	643.849	201.155	790.295	350.148	935.52	611.81	347.491
FGF7-mRNA	257.093	3.72403	455.078	80.9395	145.308	271.02	261.345	413.307	120.761	300.174	111.323	81.1512	326.356	178.453	64.7711	105.452	96.8663	800	187.651	14.1833
TLR4-mRNA	469.039	217.856	671.342	275.194	218.32	442.191	369.617	794.081	292.059	420.682	360.913	417.882	527.415	493.787	98.525	224.529	543.086	292.168	229.845	1489.25
WIF1-mRNA	11.287	41.585	15.3742	13.6319	448.809	139.473	237.078	543.445	61.037	440.401	144.649	136.185	193.774	152.09	124.525	82.3471	14.2917	1696.9	48.8559	63.8249
WNT2B-mRNA	38.8775	37.861	31.7734	34.0798	67.2856	123.623	141.873	125.318	46.5982	317.702	95.7234	113.798	192.317	138.909	51.0871	24.2894	24.6136	151.548	27.7591	49.6416
ERBB2-mRNA	1087.32	1120.31	1793.66	1353.82	870.417	1302.8	2605.99	1195.34	1726.76	1027.6	822.512	775.134	1002.38	270.721	405.047	1183.67	722.527	973.407	708.411	9.45554
DDIT3-mRNA	344.881	1086.18	473.527	539.313	319.248	348.681	339.749	536.215	450.23	740.575	338.932	451.462	686.222	257.54	223.962	554.51	334.268	649.909	292.025	231.661
U2AF1-mRNA	1568.9	3220.05	1954.58	2193.03	2181.05	2371.03	2017.96	3160.66	2190.11	2153.8	1610.28	1889.8	2157.74	1132.57	1437.28	1742.32	1963.53	1219.67	3993.97	884.093
FBXW7-mRNA	158.018	88.1355	184.491	83.4955	239.078	261.511	209.076	261.48	86.6332	319.893	160.957	176.294	588.606	108.491	321.575	127.371	130.214	91.8033	133.243	63.8249
ARID2-mRNA	810.158	494.676	918.355	440.481	671.424	1014.35	903.508	571.16	525.706	644.169	599.158	552.201	728.473	505.954	696.517	458.537	663.772	680.51	425.269	465.685
CREBBP-mRNA	111.616	60.8259	107.62	92.8674	75.1594	337.587	334.149	228.946	127.981	477.649	150.321	160.437	254.966	191.634	74.3499	67.5365	84.1625	134.791	87.7186	182.019
CHEK2-mRNA	76.501	116.066	103.52	266.674	232.636	252.002	322.948	272.325	173.266	363.714	153.866	338.596	252.052	244.359	261.365	132.111	326.328	227.323	218.741	437.319
CCNA1-mRNA	23.8282	30.4129	40.998	51.9717	105.223	134.718	149.34	130.138	74.8196	394.389	136.14	152.042	202.516	158.174	134.104	46.8016	50.0211	77.96	63.2907	101.647
IL1R1-mRNA	506.662	87.5148	618.045	171.251	431.63	465.965	418.153	514.526	173.266	462.312	575.049	305.949	852.314	1037.26	204.804	667.663	465.276	765.028	286.473	70.9166
CASP8-mRNA	930.553	383.576	705.165	978.09	328.554	1485.07	653.364	777.211	462.044	696.754	450.254	821.773	1190.33	535.358	136.384	794.442	1003.6	452.459	274.26	966.829
SF3B1-mRNA	1346.92	1102.31	1278.11	1071.81	1055.81	1179.18	795.237	1160.39	1098.67	983.781	1067.14	1210.74	1608.47	751.327	700.622	1497.65	1321.99	824.773	1031.53	501.144
NBN-mRNA	663.426	883.837	770.762	1951.92	1122.38	775.024	735.501	1114.6	876.177	1248.9	1515.27	559.664	824.632	404.56	679.64	959.729	670.918	880.875	1105.92	515.327
FGF14-mRNA	26.3364	12.4134	17.4241	11.0759	12.8845	101.435	147.473	72.2987	36.0972	251.971	90.0509	101.672	119.47	130.798	26.4558	26.0667	3.17594	48.0875	12.214	70.9166
MAPK8IP1-mRNA	36.3693	58.9639	35.8732	48.5637	39.3692	166.416	231.477	136.163	99.7595	414.108	131.177	138.983	145.695	200.759	78.4551	59.8349	21.4376	89.6175	37.7523	113.467
WNT2-mRNA	31.3529	13.0341	60.472	56.2316	44.3798	91.9251	255.745	140.982	94.509	306.747	116.286	118.462	120.927	188.592	75.7183	62.7971	33.3474	53.1876	84.3875	35.4583
SFN-mRNA	544.286	1883.74	542.198	254.746	2523.21	367.7	810.171	6629.79	387.224	311.129	706.226	1665.93	4708.85	186.564	72.9815	741.716	1412.5	388.343	1319.11	328.58
IRS1-mRNA	111.616	256.958	105.57	194.255	88.0439	191.775	235.211	243.406	268.432	512.706	131.177	207.076	243.31	250.442	63.4027	71.6834	84.1625	176.321	65.5114	106.375
PAX8-mRNA	27.5905	63.9293	43.0479	57.9356	42.9482	213.964	341.616	136.163	114.855	479.84	147.485	197.748	164.635	234.219	65.2272	50.3561	42.8752	145.72	83.2772	387.677
EFNA2-mRNA	13.7953	9.93076	27.6736	13.6319	15.0319	180.68	237.078	157.852	65.6312	523.661	107.777	119.395	163.178	201.773	59.7536	46.8016	6.35189	56.102	16.6554	80.3721
FGF22-mRNA	13.7953	14.2755	22.5489	22.1519	35.0744	163.246	274.413	168.697	59.0681	297.983	78.7059	90.479	193.774	102.408	32.3855	18.3652	6.35189	48.8161	23.3176	167.836
CALML5-mRNA	96.5668	528.192	21.5239	25.5598	992.104	1161.74	2816.93	3326.94	297.966	453.547	1651.41	147.378	1515.22	135.867	1207.39	85.9016	31.7594	217.851	741.722	73.2805
MCM7-mRNA	1971.47	2480.21	1104.9	4493.42	3049.32	4461.54	5699.2	2414.78	2672.5	1722.17	656.592	2454.12	1582.24	1013.94	5026.15	1755.95	2796.42	1052.1	2631.56	751.716
GRIN2A-mRNA	23.8282	49.6538	27.6736	58.7876	26.4847	156.907	238.944	118.088	86.6332	387.816	137.558	175.361	199.602	198.731	30.561	46.8016	20.6436	104.189	409.724	52.0055
BMP5-mRNA	47.6563	26.0682	27.6736	30.6718	23.6215	202.869	231.477	161.467	91.8837	503.942	144.649	163.235	192.317	162.23	106.279	482.234	15.8797	257.924	33.3109	94.5554
CDKN1B-mRNA	100.329	124.755	118.894	120.983	116.676	334.417	194.142	172.312	69.5691	354.95	104.232	133.386	174.834	74.0173	173.331	57.4652	75.4287	61.2022	166.554	115.83
CAMK2B-mRNA	129.174	13.6548	20.499	12.7799	58.6959	171.171	212.81	144.597	46.5982	361.523	99.9778	97.9411	169.006	25.3484	7.29815	5.92425	11.1158	12.3862	19.9865	35.4583
KIT-mRNA	46.4022	53.3778	76.8712	52.8237	206.151	226.643	462.955	272.325	309.123	512.706	127.631	481.311	305.959	140.937	598.448	42.0622	258.839	138.434	65.5114	226.933
IL7R-mRNA	453.989	114.824	133.243	260.71	284.89	2290.2	306.147	909.758	289.434	587.201	322.623	483.176	874.168	417.742	275.505	270.146	691.562	136.976	379.744	323.852
LAMA1-mRNA	30.0987	22.3442	56.3722	28.1158	57.9801	144.227	175.475	124.113	43.9729	280.454	48.9253	83.9495	125.297	26.3623	60.6659	50.9486	10.3218	12.3862	23.3176	11.8194
SPOP-mRNA	55.181	58.3432	66.6217	42.5997	67.2856	185.435	197.876	154.237	76.7885	354.95	148.194	156.706	177.747	166.286	50.1748	71.091	74.6347	137.705	52.187	52.0055
TIAM1-mRNA	302.242	762.186	247.013	222.371	359.334	736.986	630.962	715.757	353.752	845.745	297.097	480.378	914.963	424.839	128.63	234.008	470.834	344.627	323.115	510.599
SFRP1-mRNA	344.881	1021.63	153.742	115.871	3423.69	212.379	341.616	984.467	3296.66	11205	134.722	679.059	375.892	255.512	543.256	207.349	523.237	136.976	1834.32	52.0055
RFC3-mRNA	253.331	537.502	282.886	356.134	590.538	540.456	586.16	478.376	570.992	742.766	444.582	1187.42	530.329	296.069	765.85	530.813	878.148	269.581	500.773	139.469
LEFTY1-mRNA	30.0987	32.275	22.5489	35.7838	42.9482	179.095	309.881	151.827	97.7905	471.076	107.068	161.37	202.516	168.313	85.2971	36.7304	21.4376	91.8033	29.9798	94.5554
TNFRSF10A-mRNA	112.87	158.892	85.0708	256.45	100.213	296.379	266.946	232.561	120.761	370.287	162.375	174.428	243.31	99.3657	63.4027	108.414	131.802	70.674	94.3808	101.647
CCNE2-mRNA	53.9269	110.48	98.3952	97.1274	517.526	175.926	235.211	186.772	168.016	436.019	242.499	145.513	171.92	39.5435	104.455	271.923	81.7805	192.35	433.041	54.3694
CSF3R-mRNA	119.141	190.546	206.015	82.6435	27.9163	175.926	212.81	431.382	219.208	1202.89	166.63	239.723	225.827	300.125	64.7711	877.974	221.522	47.3589	94.3808	3505.64
IGF1-mRNA	575.638	27.3096	190.641	189.143	73.012	286.87	321.081	334.984	99.1031	457.929	146.776	149.244	305.959	247.4	173.787	69.3137	107.982	171.949	310.901	229.297
ATRX-mRNA	969.43	698.877	875.307	1156.16	947.724	1171.25	899.775	902.529	847.299	793.16	493.507	824.571	1025.69	562.734	779.534	668.848	944.049	654.281	778.364	709.166
PLAU-mRNA	2658.72	895.63	2775.56	938.898	1181.79	556.305	2701.19	1225.46	710.13	902.713	1281.98	2893.46	1088.34	808.107	282.347	1476.92	2641.59	951.549	1085.93	1257.59
B2M-mRNA	33382	22577	36743.4	55896.8	29096.7	32879.1	27073.5	92215.8	47394.9	32434.1	45501.9	63755.9	103219	47123.7	11897.4	56859.2	97470.5	32503.5	54421.1	80937.1
PIK3R5-mRNA	373.726	206.684	403.83	276.898	146.74	575.324	367.75	512.116	246.117	753.721	295.679	400.159	496.819	622.557	129.998	225.714	509.739	273.224	268.708	2886.3
SOS1-mRNA	632.074	628.741	667.242	1208.98	523.968	1130.04	686.965	848.305	804.639	690.181	550.941	700.512	849.4	441.062	603.466	2014.84	730.467	483.06	487.449	255.3
CREB5-mRNA	240.79	196.753	289.036	808.543	168.93	190.19	272.546	308.474	248.742	760.294	194.992	249.983	362.78	310.264	85.2971	144.552	171.501	210.565	264.266	706.802
FGF21-mRNA	18.8117	22.3442	27.6736	23.0039	40.8008	123.623	248.278	107.243	64.3186	306.747	80.124	125.924	135.496	216.982	31.0171	29.0288	22.2316	70.674	32.2005	61.461
PPP2R1A-mRNA	2340.18	2171.73	2403.51	2405.18	1671.4	1529.44	2253.17	1782.16	2194.05	1590.7	2055.57	1765.74	2061.58	1171.1	1516.65	1616.73	1875.39	1352.28	1888.73	1730.36
PIK3R3-mRNA	1344.41	369.3	1591.75	449.853	526.116	670.419	1164.85	620.564	1062.57	1235.75	1130.95	643.613	600.262	306.209	283.716	411.735	489.095	1156.28	938.256	108.739
PBX3-mRNA	445.211	146.479	803.56	152.507	171.793	556.305	858.706	313.294	136.513	659.506	311.987	387.101	569.666	288.972	74.3499	274.293	275.513	403.643	186.541	165.472
GLI3-mRNA	289.7	55.2398	339.258	256.45	291.332	199.699	421.886	285.58	170.641	352.759	388.566	287.294	495.362	224.08	108.104	104.859	235.814	415.301	131.023	118.194
PPARGC1A-mRNA	70.2304	50.2745	36.8982	20.4479	43.664	199.699	238.944	169.902	76.7885	400.962	109.905	208.008	212.714	253.484	514.976	177.135	51.6091	80.8744	19.9865	78.0082
BAD-mRNA	326.07	174.409	396.655	241.114	337.144	304.304	468.555	331.369	155.546	381.243	222.646	262.109	310.33	147.021	379.048	171.803	335.856	352.641	232.066	92.1915
FGF20-mRNA	21.3199	12.4134	15.3742	23.0039	16.4635	166.416	136.273	144.597	49.8797	319.893	48.2162	70.8907	134.039	16.223	7.29815	9.4788	16.6737	9.47177	12.214	21.275
PPP3CC-mRNA	252.077	98.0662	161.942	165.287	148.171	456.456	306.147	267.505	111.573	414.108	196.41	229.462	301.588	137.895	58.8413	127.964	189.763	92.5319	123.25	89.8276
HOXA9-mRNA	818.937	124.134	85.0708	65.6036	285.606	218.718	354.683	234.971	98.4468	422.873	181.52	285.428	224.37	240.303	40.596	81.7547	160.385	217.851	75.5046	300.213
BMPR1B-mRNA	109.108	45.9298	107.62	66.4556	130.992	160.076	238.944	162.672	88.6021	587.201	129.049	235.991	221.456	235.233	182.91	53.3183	74.6347	569.035	314.233	70.9166
THBS1-mRNA	1734.44	2536.07	7407.31	3293.81	4233.26	1651.48	8941.75	2850.98	3876.84	1406.65	2692.31	1302.15	2335.49	5665.87	1128.48	1633.91	1907.95	2467.76	4840.07	1160.67
CACNA1H-mRNA	156.764	8.68941	110.695	45.1557	133.855	225.058	242.678	181.952	78.7575	451.356	314.824	135.252	227.284	276.805	34.6662	113.746	100.042	105.647	36.642	80.3721
SOCS2-mRNA	1040.91	233.373	193.715	295.642	260.553	358.191	416.286	366.313	176.548	598.157	366.585	364.714	528.872	404.56	154.63	113.746	262.015	561.02	148.789	494.052
HSPA2-mRNA	561.843	48.4124	97.3702	55.3796	231.205	168.001	181.075	337.394	76.7885	295.792	246.754	181.891	469.137	256.526	69.3324	646.336	131.008	113.661	102.153	52.0055
ITGA8-mRNA	57.6893	32.275	25.6237	26.4118	40.8008	169.586	184.809	137.368	57.0992	346.186	180.811	123.126	161.721	278.832	124.525	66.944	54.785	134.791	41.0834	87.4638
CACNA1C-mRNA	107.854	8.06874	165.017	29.8198	80.17	177.51	246.411	183.157	259.9	322.084	85.0875	116.597	252.052	170.341	31.4733	47.394	79.3986	64.1166	27.7591	9.45554
APC-mRNA	206.929	110.48	201.915	105.647	168.93	291.624	336.016	222.921	133.888	297.983	253.844	183.756	231.655	205.829	119.051	166.471	195.321	208.379	136.575	323.852
GATA1-mRNA	10.0329	8.68941	19.474	16.1879	27.2005	125.208	147.473	86.7584	55.1302	282.645	58.8522	69.0252	113.642	46.6411	11.8595	6.51668	4.76391	57.5592	14.4347	33.0944
ERCC2-mRNA	99.075	121.031	169.117	77.5315	113.813	225.058	233.344	215.691	124.043	278.263	116.995	255.58	185.032	80.1009	69.3324	89.4562	188.969	51.7304	175.437	63.8249
NF2-mRNA	683.492	1536.16	923.48	407.253	1058.67	633.966	700.032	721.782	872.895	865.465	557.323	1002.73	761.983	515.079	1030.86	498.229	1003.6	755.556	640.679	846.271
PGF-mRNA	105.346	128.479	127.094	43.4517	195.414	194.945	164.274	173.517	93.1963	262.926	103.523	116.597	182.118	280.86	61.5781	93.0107	122.274	221.494	73.2839	354.583
PTPN11-mRNA	1180.12	1285.41	1226.86	1241.36	1172.49	1087.25	1497.14	1177.26	1127.54	1549.07	1212.5	1373.97	1250.06	1283.64	924.584	1039.71	1139.37	1282.33	1442.36	638.249
IL20RB-mRNA	33.8611	50.8951	50.2225	56.2316	266.279	128.378	136.273	636.228	118.136	313.32	135.431	180.958	1394.3	140.937	50.1748	103.674	73.0467	119.49	29.9798	63.8249
RAC1-mRNA	3337.2	855.287	2687.42	1262.66	1813.13	1451.78	2473.45	1854.46	1763.51	2210.77	1980.41	1757.34	1990.19	1217.74	880.796	1416.49	2146.14	2018.22	1489	1456.15
PLD1-mRNA	173.068	200.477	253.163	63.0476	202.572	307.474	255.745	402.463	158.828	354.95	247.463	208.008	560.924	192.648	116.77	237.562	211.994	235.337	323.115	106.375
FZD3-mRNA	85.2798	224.063	131.194	230.891	95.2019	255.171	287.48	189.182	135.857	379.052	306.315	186.555	189.403	263.623	263.19	133.888	154.827	139.891	188.762	108.739
FGF13-mRNA	235.773	194.27	115.819	23.0039	90.9071	147.397	130.673	243.406	137.826	468.885	145.358	119.395	230.198	139.923	137.753	102.49	65.9008	308.197	101.043	108.739
AKT3-mRNA	781.313	1038.38	487.876	267.526	516.81	879.628	502.157	601.284	257.274	1336.54	307.733	535.412	697.877	526.233	223.962	698.469	694.738	417.487	1009.32	101.647
C19orf40-mRNA	56.4351	166.961	76.8712	117.575	153.898	137.888	224.01	177.132	196.894	418.491	197.828	354.454	132.582	350.822	103.999	229.269	219.934	156.649	127.692	328.58
NKD1-mRNA	77.7551	27.9303	72.7714	69.0116	90.9071	348.681	420.019	181.952	166.047	484.222	215.555	180.958	375.892	196.704	116.314	63.9819	92.8963	75.7742	42.1938	139.469
CREB3L4-mRNA	938.077	212.27	368.982	211.295	146.024	451.701	968.845	254.25	275.651	690.181	397.075	249.983	285.562	243.345	176.068	168.841	107.188	249.909	189.872	264.755
BID-mRNA	183.101	242.062	261.362	341.65	273.437	439.022	414.419	277.145	301.247	492.986	276.534	442.134	298.674	326.487	184.278	139.812	351.736	295.811	244.28	489.324
TNFRSF10D-mRNA	144.223	216.615	218.314	43.4517	158.193	378.795	296.814	221.716	141.107	503.942	142.521	200.546	268.078	228.136	49.2625	62.7971	87.3384	91.8033	71.0632	172.564
CDKN2B-mRNA	96.5668	187.443	298.26	172.103	167.498	180.68	341.616	312.089	138.482	464.503	126.922	225.731	304.502	131.812	46.9818	1132.12	134.184	117.304	126.581	96.9193
FGF4-mRNA	21.3199	8.06874	22.5489	7.66795	8.58965	155.322	190.409	165.082	53.1613	466.694	68.779	94.21	179.204	23.3205	6.38588	7.70153	6.35189	14.572	8.8829	11.8194
RRAS2-mRNA	277.159	320.267	363.857	505.233	340.723	515.097	476.022	403.668	843.361	1299.29	495.634	846.025	555.097	857.79	499.467	463.276	507.357	458.288	438.593	257.664
EGFR-mRNA	776.297	408.402	474.552	587.876	1021.45	473.89	645.896	943.498	433.166	777.823	230.445	512.092	1639.07	605.32	478.029	778.447	296.951	229.508	303.129	87.4638
STAT4-mRNA	169.305	87.5148	118.894	147.395	71.5804	717.967	255.745	250.635	132.575	473.267	177.975	228.529	330.727	210.899	64.7711	135.073	209.612	70.674	72.1736	151.289
DAXX-mRNA	588.18	998.662	546.298	1013.02	495.336	733.816	679.498	697.682	732.444	902.713	470.817	581.117	525.958	621.543	776.341	547.401	625.661	464.845	1053.73	512.963
PROM1-mRNA	35.1152	2771.3	170.142	66.4556	443.798	372.455	1471	1899.05	2163.86	5129.25	416.929	1902.86	155.893	309.25	204.804	69.9062	1232.27	703.097	1598.92	113.467
FGFR2-mRNA	17.5576	114.824	68.6716	36.6358	339.291	190.19	345.349	256.66	89.2585	473.267	134.722	177.227	419.601	412.672	329.785	54.5031	44.4632	259.381	105.484	127.65
CDK6-mRNA	585.671	1065.69	787.161	604.916	257.689	943.025	1541.94	513.321	206.082	549.954	153.157	649.21	488.077	239.289	592.519	143.367	667.742	291.439	547.409	274.211
MPO-mRNA	27.5905	16.1375	19.474	16.1879	7.15804	139.473	141.873	96.3983	32.1593	282.645	35.4531	75.5546	129.668	13.1812	4.10521	8.29395	6.35189	6.55738	11.1036	26.0027
CACNG1-mRNA	226.995	35.999	39.973	17.0399	14.3161	196.529	224.01	147.007	40.035	409.726	112.032	88.6134	169.006	2.02787	1.82454	8.29395	11.1158	19.6721	9.99326	11.8194
MECOM-mRNA	232.011	41.585	154.767	57.9356	170.361	258.341	373.351	281.965	138.482	538.998	282.207	538.21	397.746	186.564	139.577	108.414	296.157	169.763	85.4979	108.739
GPC4-mRNA	161.781	120.41	94.2954	120.983	600.559	188.605	500.29	169.902	159.484	405.344	229.736	245.319	177.747	227.122	391.819	160.547	135.772	383.242	117.698	127.65
HDAC10-mRNA	388.775	361.231	340.283	301.606	332.133	542.041	617.895	368.723	181.798	473.267	282.916	334.865	421.058	303.167	207.085	275.478	439.868	794.172	232.066	668.98
GRIA3-mRNA	42.6399	25.4476	241.888	49.4157	108.802	169.586	220.277	295.22	84.008	464.503	161.666	164.168	406.488	410.644	86.2094	35.5455	99.2482	180.692	51.0767	224.569
SMC3-mRNA	589.434	852.804	511.45	648.368	1304.91	746.495	735.501	741.062	816.452	1086.76	716.862	889.865	833.374	846.637	660.939	815.177	774.93	578.507	914.939	271.847
IL23R-mRNA	12.5411	42.8264	24.5988	24.7078	28.6322	179.095	199.743	156.647	93.1963	466.694	148.194	155.773	202.516	111.533	23.719	36.7304	20.6436	91.0747	45.5249	73.2805
PIK3CB-mRNA	316.037	597.708	200.89	304.162	362.913	309.058	395.752	302.45	551.302	574.055	222.646	314.344	437.084	299.111	153.717	341.237	280.277	439.344	314.233	371.13
ITGB6-mRNA	643.361	13.6548	1715.77	137.171	84.4648	236.152	373.351	580.799	68.9128	1049.51	488.544	551.269	928.075	189.606	246.769	198.462	362.058	300.182	129.912	85.0999
KMT2D-mRNA	973.193	739.221	935.779	898.854	619.886	1006.42	937.11	966.392	515.205	810.689	717.571	650.143	939.731	444.104	660.483	654.037	790.016	534.062	483.008	638.249
FOXL2-mRNA	20.0658	16.7582	58.4221	24.7078	41.5166	160.076	270.679	137.368	112.886	468.885	82.2512	148.311	198.145	101.394	25.5435	31.991	23.0256	74.317	19.9865	203.294
FANCF-mRNA	174.322	106.756	173.216	264.97	245.521	443.776	532.025	271.12	298.622	514.897	212.719	268.639	269.535	189.606	309.715	87.6789	196.908	128.233	176.548	132.378
CASP10-mRNA	27.5905	35.999	40.998	30.6718	29.348	106.189	160.541	103.628	73.507	260.735	107.777	121.26	126.754	214.954	52.4555	66.3516	49.2271	115.847	27.7591	276.575
PPP2R2B-mRNA	26.3364	13.0341	18.4491	11.9279	13.6003	134.718	175.475	124.113	31.503	238.824	46.089	72.7563	106.357	9.12542	5.47361	4.14698	22.2316	2.91439	12.214	7.09166
STK11-mRNA	526.728	337.025	529.899	502.677	537.569	652.985	763.502	648.278	248.742	755.912	335.386	358.185	457.481	314.32	534.59	201.425	451.778	274.681	495.222	713.893
MAP3K14-mRNA	491.613	484.124	307.485	664.556	259.837	1060.31	616.028	457.892	225.771	641.978	286.461	501.832	778.01	292.014	189.296	325.241	531.176	182.149	323.115	475.141
ETS2-mRNA	1246.59	2271.04	958.328	485.637	1158.17	863.779	644.03	2352.12	513.892	1119.63	708.353	1347.86	1927.54	2008.61	718.412	516.595	1367.24	477.96	973.788	1425.42
DKK4-mRNA	21.3199	85.0321	28.6986	57.9356	69.433	166.416	237.078	124.113	99.1031	1047.32	263.771	153.907	227.284	295.055	95.3321	111.376	26.9955	314.026	48.8559	245.844
H3F3A-mRNA	6648.06	4327.95	5392.26	5426.35	9243.17	5964.04	8013.97	6475.55	8022.76	5828.19	4431.64	4587.38	4411.63	4939.9	8233.23	3644.01	7331.66	4578.51	13276.6	7207.49
FASLG-mRNA	89.0421	27.3096	30.7485	71.5675	34.3586	201.284	216.543	149.417	90.5711	436.019	120.541	166.966	189.403	98.3518	30.561	56.8728	88.9264	42.9873	25.5383	37.8222
POLR2D-mRNA	536.761	519.503	508.375	557.204	533.99	565.815	677.631	597.669	507.986	725.238	406.293	609.101	572.58	494.801	790.025	492.898	643.128	559.563	589.602	508.235
BDNF-mRNA	28.8446	16.7582	30.7485	20.4479	48.6747	129.963	218.41	144.597	76.1322	436.019	114.868	130.588	155.893	203.801	65.6834	41.4698	22.2316	59.745	12.214	96.9193
CD40-mRNA	183.101	47.1711	218.314	95.4234	153.182	591.173	261.345	285.58	211.989	460.121	172.302	327.403	470.594	245.373	75.2622	194.908	439.868	187.978	144.347	148.925
SUV39H2-mRNA	204.421	488.469	232.664	418.329	292.764	404.153	528.291	444.637	832.204	933.387	596.321	702.378	377.349	416.728	750.341	606.643	471.628	359.927	340.881	137.105
SPRY4-mRNA	361.185	77.584	371.032	112.463	370.071	603.853	1205.92	248.225	232.991	440.401	233.281	190.286	316.157	374.142	125.437	232.231	250.9	264.481	124.361	144.197
HMGA2-mRNA	13.7953	20.4822	63.5469	40.0437	34.3586	209.209	319.215	166.287	85.9769	578.437	114.868	138.05	211.257	209.885	40.596	24.8819	16.6737	107.104	37.7523	598.063
LAMC3-mRNA	17.5576	21.1029	44.0728	20.4479	46.5272	139.473	227.744	139.777	51.1924	357.141	78.7059	92.3445	148.609	92.2682	31.0171	34.3607	24.6136	65.5738	19.9865	82.736
NPM1-mRNA	70.2304	57.1019	59.4471	66.4556	100.213	264.681	412.552	153.032	122.074	460.121	116.995	156.706	202.516	182.508	100.35	94.1956	62.7249	147.905	152.12	458.594
ID4-mRNA	181.847	266.889	311.585	62.1956	294.195	421.587	608.561	774.801	151.608	554.336	165.921	182.823	625.03	255.512	389.995	127.964	101.63	153.734	232.066	56.7333
IL22RA2-mRNA	21.3199	11.7928	19.474	27.2638	11.4529	161.661	181.075	179.542	45.9419	433.828	59.5612	107.269	161.721	6.08362	4.56134	91.2335	7.93986	8.01458	17.7658	16.5472
PKMYT1-mRNA	91.5503	304.129	68.6716	149.951	216.173	253.586	298.68	320.524	207.395	374.67	163.793	410.42	176.291	19.2648	179.717	229.861	472.422	114.39	610.699	75.6443
EP300-mRNA	1395.83	901.216	1277.09	872.442	1399.4	1564.31	1235.79	1442.36	1057.32	1319.01	918.236	1257.38	1395.75	791.884	963.356	1010.68	1310.08	977.05	1029.31	1259.95
FGF23-mRNA	13.7953	21.7235	26.6487	23.8558	35.7902	144.227	160.541	106.038	63.6623	361.523	95.0143	176.294	152.979	227.122	97.1566	52.7258	20.6436	120.947	27.7591	94.5554
CUL1-mRNA	675.968	584.673	642.643	985.758	717.951	594.343	561.893	745.881	1293.59	784.396	829.603	1745.22	881.453	778.703	830.621	853.685	1596.71	534.062	922.711	694.982
TNR-mRNA	8.7788	18.6202	21.5239	16.1879	20.0425	126.793	169.875	108.448	75.4759	372.479	120.541	124.992	141.324	206.843	58.8413	28.4364	18.2617	77.96	28.8694	70.9166
DKK2-mRNA	107.854	12.4134	144.518	62.1956	95.9177	196.529	184.809	140.982	80.0701	333.04	162.375	184.689	490.991	103.421	59.2975	70.4986	165.943	85.2459	27.7591	108.739
MAPK3-mRNA	701.05	541.226	810.735	415.773	669.992	730.646	670.164	795.286	781.668	771.25	2596.59	594.176	939.731	559.693	686.938	1081.18	832.097	755.556	504.105	919.551
BCOR-mRNA	397.554	173.788	312.61	118.427	332.133	454.871	433.087	401.258	313.061	716.473	311.278	348.857	410.859	278.832	222.594	215.643	353.324	342.441	235.397	208.022
IL3RA-mRNA	132.936	21.1029	108.645	34.0798	80.8858	155.322	149.34	208.461	70.8817	306.747	98.5596	144.58	307.416	71.9895	29.6487	80.5698	134.978	34.2441	55.5181	52.0055
GTF2H3-mRNA	334.849	345.715	420.229	441.333	517.526	397.814	378.951	625.384	565.085	571.864	540.305	530.748	610.461	249.428	256.348	495.267	475.597	355.556	471.904	245.844
DLL3-mRNA	10.0329	85.6528	26.6487	25.5598	55.8327	117.284	225.877	86.7584	72.1943	394.389	97.8506	176.294	118.013	192.648	46.0696	50.9486	64.3128	93.2605	41.0834	146.561
HNF1A-mRNA	20.0658	9.31009	18.4491	23.8558	17.1793	139.473	194.142	98.8082	58.4118	300.174	65.2337	90.479	109.271	166.286	24.1751	26.0667	3.96993	53.1876	15.5451	59.0971
CXXC4-mRNA	52.6728	26.6889	38.9481	21.2999	37.9376	168.001	343.483	103.628	66.2875	295.792	99.2687	97.9411	113.642	216.982	108.104	27.2516	19.8496	153.734	35.5316	219.841
MED12-mRNA	258.348	330.198	286.986	444.741	425.903	381.965	326.682	394.028	475.826	475.458	256.681	447.731	579.865	234.219	311.54	354.27	401.757	252.823	274.26	200.93
RNF43-mRNA	42.6399	21.1029	76.8712	26.4118	30.7796	142.642	132.539	90.3734	48.5671	254.162	115.577	79.2857	132.582	84.1567	43.3328	49.1713	23.0256	91.0747	26.6487	30.7305
WNT10A-mRNA	67.7222	29.1716	35.8732	45.1557	36.506	271.02	177.342	126.523	70.8817	308.938	98.5596	152.975	190.86	121.672	28.2803	87.6789	92.1024	55.3734	64.401	75.6443
MAP3K8-mRNA	215.708	656.671	316.709	207.887	162.487	336.002	349.083	604.899	553.927	622.258	609.793	317.143	336.555	606.334	132.279	199.055	350.148	158.106	222.072	560.241
STAT3-mRNA	3231.85	3562.04	2845.26	4868.3	3004.23	2962.21	3035.34	4607.84	2923.21	2532.85	1223.13	2104.34	2881.84	2371.6	1682.68	2298.61	2668.59	1371.22	3655.31	1690.18
ARID1B-mRNA	842.765	765.91	870.182	863.922	1330.68	1000.08	789.636	839.87	768.542	979.399	543.142	1150.11	1139.33	643.849	958.795	1003.57	1074.26	1231.33	725.067	486.96
POLR2J-mRNA	104.091	116.686	107.62	126.947	102.36	177.51	231.477	173.517	127.325	359.332	74.4515	141.781	205.429	201.773	211.646	113.153	63.5189	139.162	81.0565	172.564
HES5-mRNA	27.5905	31.6543	26.6487	28.1158	49.3905	190.19	274.413	124.113	115.511	372.479	91.469	115.664	192.317	190.62	57.0168	33.7682	29.3775	174.135	54.4078	160.744
IL1R2-mRNA	18.8117	22.9649	16.3992	31.5238	51.5379	107.774	164.274	142.187	76.1322	273.881	74.4515	104.471	161.721	144.993	52.9116	84.7168	38.9053	56.8306	36.642	576.788
COL27A1-mRNA	127.92	78.2047	186.541	1201.31	570.496	340.757	421.886	868.789	362.284	622.258	146.776	271.437	308.873	337.641	793.674	335.313	289.805	209.836	1362.41	219.841
H3F3C-mRNA	2666.25	4689.8	5254.92	9114.64	5444.4	2150.73	2546.25	5070.55	7502.96	3187.98	4072.85	7358.64	8711.08	2981.99	8856.76	4295.67	6332.83	5025.87	6129.2	2642.82
CNTFR-mRNA	46.4022	74.4807	89.1706	33.2278	294.911	145.812	184.809	91.5783	1756.29	267.308	85.7965	1256.44	141.324	187.578	46.9818	58.0577	1083.79	110.747	72.1736	193.839
ACVR2A-mRNA	295.971	83.1701	209.09	160.175	271.29	339.172	438.687	251.84	137.169	403.153	194.283	257.445	541.984	226.108	237.646	153.438	228.668	125.319	136.575	78.0082
HIST1H3G-mRNA	267.126	713.153	131.194	808.543	178.235	982.647	576.827	267.505	844.674	403.153	1206.82	687.453	814.433	347.78	94.876	272.516	1106.02	404.372	215.41	498.78
RASGRP2-mRNA	185.609	45.3091	76.8712	43.4517	70.1488	1207.71	117.605	126.523	60.3807	234.442	60.9793	138.983	234.568	55.7665	40.1398	91.2335	144.505	40.8015	37.7523	127.65
TSPAN7-mRNA	378.743	8.68941	141.443	15.3359	103.076	267.851	132.539	191.592	38.0661	188.43	73.0334	105.403	407.945	155.132	206.173	53.3183	160.385	69.9454	65.5114	30.7305
LFNG-mRNA	364.947	45.9298	346.433	112.463	89.4755	651.4	1050.98	187.977	66.9438	339.613	114.159	152.042	330.727	82.1288	28.7365	51.541	179.441	83.0601	77.7254	345.127
BRIP1-mRNA	43.894	129.721	178.341	253.042	301.353	277.36	218.41	245.816	240.867	409.726	198.537	301.286	257.88	312.292	502.204	336.497	254.075	246.995	415.276	141.833
CLCF1-mRNA	32.607	16.7582	107.62	91.1634	53.6853	77.6608	78.4036	68.6838	59.7244	168.711	60.2703	69.958	88.8737	207.857	66.5956	325.241	73.0467	133.333	98.8223	205.658
HHIP-mRNA	6.27057	6.20672	13.3243	3.40798	5.01063	23.7737	18.6675	12.0498	7.21943	26.2926	8.50875	11.1933	23.3111	144.993	46.5257	10.6637	4.76391	2.91439	5.55181	2.36389
POLR2H-mRNA	568.114	521.985	801.511	817.915	419.461	443.776	554.426	737.447	745.571	442.592	506.27	670.664	295.76	438.02	1443.21	591.24	689.18	440.073	1027.09	354.583
MAPK8IP2-mRNA	42.6399	145.237	57.3972	27.2638	238.363	250.417	414.419	108.448	38.0661	190.621	122.668	54.1008	96.1585	71.9895	40.1398	102.49	34.9354	880.875	159.892	52.0055
STMN1-mRNA	544.286	2082.98	852.758	1487.58	2774.46	736.986	524.558	1547.19	2303.66	887.375	626.811	1084.81	791.122	605.32	5063.09	742.901	1306.11	530.419	3181.19	404.224
RASGRP1-mRNA	147.985	86.8941	38.9481	111.611	84.4648	377.21	44.8021	345.829	95.1653	76.6868	59.5612	272.37	279.734	25.3484	205.26	72.2759	396.993	14.572	396.399	23.6389
PTCH1-mRNA	169.305	103.652	102.495	249.634	115.244	177.51	235.211	78.3236	211.333	225.678	86.5056	161.37	128.211	199.745	369.013	160.547	141.329	118.761	67.7321	35.4583
SMAD4-mRNA	637.09	1073.14	682.616	630.476	554.032	805.137	813.904	649.483	492.234	582.819	384.312	551.269	540.527	583.013	426.486	457.945	557.378	226.594	371.971	255.3
DUSP5-mRNA	1265.4	312.198	427.404	352.726	244.089	835.25	1370.2	321.729	393.131	269.499	561.577	566.193	444.369	469.452	107.192	1004.75	664.566	300.182	354.206	427.863
GADD45B-mRNA	1077.28	621.293	847.633	445.593	939.135	711.627	2238.24	947.113	583.462	438.21	531.088	425.344	616.288	604.306	669.605	339.46	664.566	370.128	711.742	1307.23
PDGFD-mRNA	509.17	27.3096	215.239	80.0875	200.425	191.775	168.008	200.026	91.2274	138.036	229.027	291.025	253.509	183.522	94.876	162.917	200.084	1600.73	151.009	47.2777
RPS6KA6-mRNA	45.1481	59.5845	62.5219	29.8198	77.3068	19.019	59.7361	21.6896	68.9128	113.935	85.0875	75.5546	69.9334	170.341	156.454	81.7547	11.1158	113.661	43.3041	42.5499
MDM2-mRNA	1660.45	1012.32	15371.2	1450.95	1244.07	981.062	953.911	2141.25	1254.21	1299.29	1388.34	1202.34	1682.77	1308.99	1236.58	1268.97	1619.73	1316.58	931.594	2404.07
ITGB4-mRNA	841.511	3059.29	5180.1	3463.36	2027.16	540.456	1263.79	1536.35	1734.63	457.929	253.844	844.159	2473.9	409.63	2838.07	139.812	763.814	1188.34	1399.06	328.58
IL24-mRNA	5.01646	29.1716	26.6487	26.4118	35.7902	25.3586	123.206	16.8697	73.507	135.845	123.377	83.9495	36.4237	207.857	48.8064	34.3607	21.4376	114.39	43.3041	56.7333
CDC25C-mRNA	30.0987	35.999	30.7485	43.4517	124.55	45.9625	63.4696	36.1493	58.4118	65.7315	81.5421	66.2269	32.0528	74.0173	53.8239	181.282	50.0211	59.745	77.7254	40.1861
FGFR1-mRNA	506.662	34.7577	958.328	472.857	773.068	315.398	354.683	327.754	187.049	503.942	751.606	256.512	629.401	377.184	4318.68	675.365	479.567	1577.41	292.025	132.378
PTTG2-mRNA	191.879	349.439	128.119	322.054	511.8	421.587	270.679	426.562	342.595	315.511	349.568	493.437	252.052	301.139	265.014	515.41	422.4	313.297	1133.68	191.475
PLA2G4F-mRNA	47.6563	26.0682	98.3952	37.4878	156.045	90.3402	164.274	269.915	59.7244	208.15	209.173	96.0756	555.097	232.191	64.315	20.7349	27.7895	157.377	24.428	579.152
KLF4-mRNA	737.419	1177.42	1046.47	187.439	629.192	250.417	742.968	883.249	208.051	455.738	320.496	469.185	2188.33	308.237	163.296	381.522	439.074	642.623	314.233	1467.97
IL1RAP-mRNA	145.477	312.819	107.62	106.499	133.14	91.9251	87.7374	320.524	123.387	166.52	134.013	179.092	244.767	379.212	131.823	159.955	140.535	105.647	189.872	465.685
CACNG4-mRNA	317.291	913.009	1639.92	35.7838	42.2324	302.719	731.767	45.7892	200.832	273.881	614.048	69.958	30.5959	190.62	59.2975	658.777	15.0857	883.789	296.467	94.5554
CDKN2C-mRNA	149.24	363.093	186.541	178.067	398.703	212.379	168.008	244.611	317.655	135.845	218.391	141.781	249.138	107.477	411.889	210.311	231.05	252.823	340.881	127.65
NUMBL-mRNA	317.291	848.459	318.759	336.538	245.521	209.209	354.683	225.331	288.121	514.897	165.921	253.714	252.052	572.874	259.54	445.504	285.835	230.965	437.483	271.847
TPO-mRNA	57.6893	16.1375	14.3493	34.0798	42.2324	36.453	80.2704	12.0498	51.1924	179.666	85.7965	77.4201	48.0792	249.428	45.6134	27.2516	11.9098	127.505	38.8627	148.925
NOS3-mRNA	230.757	89.9975	257.262	65.6036	100.928	120.454	138.14	142.187	115.511	138.036	165.211	173.496	91.7876	176.425	56.1045	896.339	208.818	158.834	72.1736	30.7305
COL11A2-mRNA	20.0658	18.6202	20.499	15.3359	80.17	19.019	39.2018	25.3045	11.8136	19.7195	8.50875	15.8571	26.225	30.4181	33.7539	11.8485	12.7038	51.7304	55.5181	7.09166
TNFAIP3-mRNA	505.408	301.026	299.285	1430.5	421.608	1370.95	472.288	973.622	601.838	828.217	331.132	622.159	683.308	688.463	220.313	598.942	966.281	259.381	851.648	1562.53
JAK3-mRNA	347.39	171.306	270.587	166.139	187.541	1324.99	199.743	525.37	171.297	205.959	179.393	281.697	463.309	242.331	51.0871	261.852	599.459	67.031	131.023	579.152
MAP3K13-mRNA	119.141	85.6528	299.285	91.1634	96.6335	122.038	175.475	149.417	107.635	144.609	120.541	331.134	118.013	274.777	181.541	116.115	287.423	131.876	219.852	82.736
BIRC7-mRNA	53.9269	18.6202	36.8982	51.9717	34.3586	33.2832	91.4709	32.5344	52.505	109.553	66.6518	63.4285	64.1057	166.286	58.3852	35.5455	19.8496	114.39	49.9663	59.0971
FGF9-mRNA	40.1317	14.2755	22.5489	14.4839	30.0638	38.038	65.3364	67.4788	17.0641	81.0689	287.17	107.269	42.2515	141.951	252.698	25.4743	81.7805	57.5592	33.3109	33.0944
SGK2-mRNA	18.8117	21.7235	40.998	42.5997	15.0319	30.1134	61.6028	15.6647	17.0641	96.4062	26.2353	37.3109	40.7945	260.582	12.7718	88.2713	11.9098	32.7869	11.1036	21.275
GADD45A-mRNA	752.469	639.293	730.789	342.502	352.891	389.889	448.021	727.807	221.177	247.589	251.008	310.613	456.024	473.508	145.507	269.553	508.945	351.184	430.821	222.205
SMAD9-mRNA	109.108	47.7918	85.0708	54.5277	121.687	137.888	117.605	60.2489	37.4098	78.8778	89.3418	199.613	160.264	198.731	77.0867	63.9819	133.39	96.1749	39.973	52.0055
AXIN2-mRNA	116.633	57.7225	180.391	268.378	116.676	198.114	171.741	114.473	90.5711	59.1584	82.2512	151.109	320.528	61.8501	41.0521	127.964	204.054	45.1731	105.484	4.72777
CEBPA-mRNA	527.982	377.369	400.755	185.735	700.772	288.455	546.959	375.953	167.36	287.028	426.855	1069.89	1053.37	777.689	180.629	492.898	1195.74	322.04	145.457	1683.09
PRKCA-mRNA	112.87	471.711	158.867	138.875	110.95	188.605	244.545	178.337	117.48	201.577	146.067	160.437	170.463	496.829	213.015	105.452	147.681	330.055	399.73	460.958
COL1A1-mRNA	37419	224.063	89884	23633.5	30168.3	6437.93	57598.7	14354.9	5740.76	4338.28	5691.64	7958.42	38419.7	25695.2	6308.34	8955.69	14028.1	23859.4	11716.5	127.65
DNMT3A-mRNA	596.958	688.946	714.39	583.616	675.719	665.664	722.433	536.215	782.324	525.852	623.266	445.865	547.812	470.466	836.094	582.354	481.155	459.017	677.321	579.152
GAS1-mRNA	357.423	74.4807	264.437	232.595	306.364	142.642	571.226	381.978	163.422	129.272	112.032	251.849	738.672	342.71	136.84	93.6032	320.77	169.035	304.239	127.65
LAMC2-mRNA	36.3693	181.857	146.568	331.426	264.132	98.2647	197.876	494.041	180.486	221.296	52.4706	196.815	224.37	109.505	74.3499	103.674	189.763	58.2878	661.776	47.2777
PDGFB-mRNA	136.698	58.3432	151.693	52.8237	205.436	129.963	281.88	162.672	124.043	260.735	133.304	106.336	128.211	245.373	62.9465	87.6789	107.188	205.465	86.6083	546.058
MPL-mRNA	6.27057	3.10336	13.3243	9.37194	22.9057	26.9436	57.8693	7.22987	38.0661	87.642	76.5787	55.9664	17.4834	156.146	37.8592	40.8773	9.52783	59.0164	18.8762	47.2777
PRKACB-mRNA	527.982	129.721	312.61	140.579	197.562	470.72	294.947	256.66	147.014	98.5973	219.809	281.697	365.694	163.244	104.455	243.487	412.079	183.607	138.795	174.928
NF1-mRNA	564.351	1047.07	584.221	1049.66	1202.55	578.494	675.765	771.186	823.015	569.673	895.546	579.252	638.143	547.525	673.254	917.666	628.837	467.76	609.589	347.491
GATA3-mRNA	45.1481	68.8946	124.019	97.1274	22.1899	55.472	87.7374	38.5593	72.8507	140.227	153.157	48.5042	110.728	144.993	41.5082	40.2849	27.7895	127.505	45.5249	54.3694
MTOR-mRNA	564.351	525.71	346.433	352.726	547.59	318.568	386.418	359.083	327.5	354.95	424.728	349.79	345.296	429.909	271.4	215.05	354.118	221.494	300.908	442.047
RHOA-mRNA	2120.71	2322.56	2065.27	1993.67	1760.16	1621.37	2542.52	1631.54	1777.95	1476.77	1201.15	1349.72	1225.29	929.779	722.061	1254.16	2109.62	1489.25	2542.73	3177.06
FUBP1-mRNA	707.32	887.562	653.918	1098.22	815.301	1131.63	683.232	830.23	788.231	499.559	460.181	637.084	556.554	302.153	443.819	764.821	682.828	432.787	843.875	215.114
WHSC1-mRNA	811.412	672.188	683.641	1050.51	1627.74	857.439	563.759	767.571	479.764	734.002	404.874	909.453	592.977	347.78	458.871	697.877	766.196	838.616	756.157	290.758
TNFRSF10B-mRNA	200.658	265.648	406.905	352.726	148.171	171.171	160.541	314.499	140.451	203.768	112.741	142.714	179.204	230.163	50.1748	147.514	199.29	102.732	223.183	276.575
RPA3-mRNA	15.0494	11.7928	21.5239	23.8558	39.3692	41.2078	117.605	28.9195	49.8797	122.699	82.9603	54.1008	27.682	126.742	31.9294	31.3985	26.9955	85.9745	51.0767	217.477
JUN-mRNA	652.139	834.184	624.194	406.401	401.566	142.642	914.709	401.258	599.213	865.465	486.417	489.706	324.899	445.118	155.086	280.217	392.229	429.873	578.499	1555.44
NFKBIA-mRNA	1418.4	765.289	1274.01	3995.85	1774.48	1925.67	1838.75	3251.03	1730.04	1936.89	2173.28	1181.82	2364.62	890.236	851.147	1409.38	2154.88	1275.77	2721.5	2139.32
BAX-mRNA	999.529	1312.1	1809.04	959.346	654.96	830.496	1026.71	1341.14	1080.29	988.164	641.701	1011.13	801.321	1320.14	648.167	950.842	1286.26	746.813	1204.74	2683.01
CDH1-mRNA	3698.38	1272.38	3174.27	2376.21	1264.83	1187.1	2598.52	2394.29	2255.09	1632.33	8445.64	1025.12	2897.87	481.62	1221.53	4715.7	790.81	1509.65	4973.31	14.1833
FGFR4-mRNA	787.584	39.1024	128.119	46.8597	45.0956	145.812	382.684	43.3792	66.2875	151.182	452.382	68.0924	145.695	193.662	69.7886	74.6456	20.6436	137.705	87.7186	89.8276
WNT11-mRNA	90.2962	91.8595	88.1457	69.8636	60.1275	28.5285	22.401	114.473	172.61	50.3942	17.7266	111	84.5029	41.5714	6.84202	153.438	93.6903	14.572	135.464	4.72777
MCM5-mRNA	122.903	123.514	131.194	195.107	586.243	225.058	164.274	208.461	215.927	120.508	123.377	241.588	155.893	106.463	216.664	218.605	250.9	110.018	316.453	241.116
DTX3-mRNA	216.962	109.238	188.591	218.963	124.55	229.813	248.278	118.088	82.039	146.8	120.541	69.958	206.886	242.331	179.261	151.068	119.098	144.991	93.2704	144.197
PLA2G4E-mRNA	11.287	21.7235	27.6736	17.8919	141.729	28.5285	76.5369	557.905	49.8797	109.553	182.229	113.798	518.673	177.439	63.8588	38.5076	26.2015	148.634	27.7591	111.103
IL13RA2-mRNA	16.3035	29.7923	20.499	15.3359	22.1899	4.75475	56.0026	18.0747	24.2836	70.1136	67.3609	67.1596	24.7681	96.3239	46.5257	17.1803	16.6737	54.6448	17.7658	56.7333
SKP1-mRNA	4483.46	2891.71	6139.45	4598.21	6621.19	3496.32	3992.98	5242.86	5488.08	3290.96	8322.26	5627.42	5524.74	3065.13	2928.84	9805.82	5041.81	5449.91	2165.21	1397.06
FZD10-mRNA	23.8282	7.44807	29.7235	16.1879	43.664	28.5285	84.0039	31.3294	29.534	65.7315	43.2528	67.1596	132.582	119.644	18.2454	29.6213	40.4933	64.8452	13.3243	61.461
DDB2-mRNA	252.077	96.2042	431.504	164.435	186.109	139.473	98.9379	251.84	229.709	100.788	95.0143	210.807	444.369	134.853	88.9462	177.728	262.809	104.918	156.561	118.194
PLA1A-mRNA	36.3693	12.4134	36.8982	29.8198	37.9376	141.057	76.5369	61.4539	47.9108	96.4062	77.2878	85.8151	87.4168	131.812	31.4733	84.7168	100.836	55.3734	32.2005	49.6416
RAC2-mRNA	383.759	161.995	197.815	478.821	128.129	2578.66	418.153	331.369	330.125	357.141	224.773	462.655	384.634	346.766	130.454	262.444	896.41	513.661	316.453	2056.58
EGF-mRNA	258.348	15.5168	89.1706	21.2999	293.48	31.6983	93.3376	45.7892	84.008	102.979	164.502	98.8739	71.3904	166.286	76.6306	83.5319	23.8196	238.98	52.187	104.011
VHL-mRNA	1010.82	1135.21	865.057	764.239	681.445	1353.52	828.838	859.149	704.223	880.802	1112.52	1030.71	699.334	535.358	1505.24	978.094	1172.72	817.487	1552.29	988.104
FGF18-mRNA	57.6893	10.5514	22.5489	28.9678	11.4529	19.019	44.8021	32.5344	7.21943	17.5284	12.7631	10.2605	20.3973	7.09755	9.57882	5.92425	11.9098	6.55738	16.6554	7.09166
POLB-mRNA	166.797	628.12	254.187	379.138	320.68	137.888	166.141	324.139	244.148	683.608	331.132	142.714	282.648	98.3518	201.155	327.019	158.797	424.044	173.217	182.019
FUT8-mRNA	337.357	205.443	1009.58	191.699	312.09	413.663	386.418	321.729	185.736	192.812	465.145	289.16	450.197	244.359	94.4198	200.24	384.289	540.62	306.46	191.475
SHC4-mRNA	16.3035	17.9995	37.9231	20.4479	101.644	22.1888	61.6028	402.463	49.8797	118.317	135.431	81.1512	75.7612	180.481	1554.96	37.3228	24.6136	121.676	826.11	80.3721
FZD8-mRNA	115.379	259.441	77.8962	70.7155	182.53	87.1703	220.277	97.6032	191.643	267.308	73.7425	58.7647	68.4765	269.707	59.2975	57.4652	50.8151	336.612	127.692	300.213
BAP1-mRNA	951.873	1305.89	743.088	539.313	697.909	789.288	655.23	830.23	881.427	729.62	453.091	705.176	780.923	543.47	484.415	770.153	776.518	612.022	692.866	742.26
RFC4-mRNA	168.051	448.746	240.863	557.204	342.154	175.926	182.942	389.208	525.706	258.544	182.938	338.596	233.111	132.826	784.551	431.285	309.654	168.306	857.2	85.0999
ZBTB32-mRNA	8.7788	8.68941	26.6487	17.0399	17.1793	58.6419	91.4709	21.6896	34.7845	61.3494	13.4722	36.3781	26.225	68.9476	28.7365	18.3652	15.8797	23.3151	17.7658	92.1915
SIRT4-mRNA	60.1975	68.8946	52.2724	79.2355	64.4223	63.3966	138.14	44.5842	114.855	221.296	153.866	136.185	135.496	337.641	91.2269	93.6032	50.0211	173.406	41.0834	252.936
MAP3K5-mRNA	165.543	87.5148	190.641	162.731	100.928	305.889	328.549	195.206	112.886	89.8331	87.9237	194.949	167.549	195.69	65.6834	145.737	214.376	96.9035	114.367	158.38
PRKAR1B-mRNA	145.477	60.8259	94.2954	114.167	132.424	87.1703	154.94	138.572	257.274	162.138	185.774	124.059	110.728	208.871	119.963	168.841	133.39	161.02	74.3943	226.933
CEBPE-mRNA	8.7788	21.7235	32.7984	37.4878	32.927	30.1134	78.4036	21.6896	41.3477	225.678	82.2512	57.8319	48.0792	154.118	31.4733	29.0288	15.0857	85.2459	36.642	189.111
CBL-mRNA	298.479	360.611	256.237	332.278	198.278	773.439	543.225	313.294	291.403	333.04	184.356	319.008	311.787	314.32	186.559	269.553	398.581	257.924	423.048	434.955
PDGFRB-mRNA	1879.92	28.5509	2027.35	462.633	2823.13	595.928	1092.05	1157.98	889.303	556.527	1100.46	1124.92	2023.7	1899.1	435.152	1117.31	1801.55	1322.4	546.298	248.208
TGFBR2-mRNA	1693.05	585.294	2476.28	683.3	989.241	1546.88	815.771	1283.3	718.006	525.852	638.156	1152.91	2344.23	1083.9	733.008	583.539	1866.66	1200	671.769	2761.02
DUSP4-mRNA	629.565	166.961	1830.56	227.483	392.976	1185.52	2115.03	151.827	146.358	109.553	996.941	425.344	222.913	228.136	566.519	257.705	402.551	358.47	109.926	49.6416
BMP4-mRNA	174.322	15.5168	386.406	45.1557	71.5804	133.133	291.213	51.8141	34.1282	67.9226	53.1797	33.5798	176.291	122.686	73.4376	42.6546	46.0512	493.261	16.6554	42.5499
FANCC-mRNA	359.931	336.404	284.936	215.555	363.628	253.586	380.818	201.231	475.17	319.893	214.846	406.689	282.648	337.641	456.591	359.602	326.328	185.792	414.165	224.569
ITGB3-mRNA	101.583	10.5514	223.439	34.9318	106.655	39.6229	123.206	86.7584	38.0661	92.0241	81.5421	88.6134	90.3307	216.982	56.1045	70.4986	104.806	587.25	143.237	28.3666
ITGA9-mRNA	200.658	189.926	157.842	51.1197	156.045	155.322	138.14	380.773	72.1943	175.284	173.72	206.143	215.628	503.926	613.957	116.115	161.973	263.752	95.4912	229.297
COL4A4-mRNA	110.362	47.7918	145.543	40.8957	82.3174	161.661	177.342	79.5286	69.5691	111.744	153.157	107.269	123.84	263.623	73.4376	62.2046	127.038	163.934	89.9394	153.653
NUPR1-mRNA	1017.09	332.06	932.704	385.102	461.693	437.437	1049.12	468.736	1057.32	775.632	2037.14	480.378	763.44	481.62	268.207	562.211	328.71	1361.02	542.967	182.019
COL3A1-mRNA	49873.6	409.023	88976.9	19817.4	40432.9	9666.4	55711.4	24787.6	9076.14	9798.38	10126.8	12969.3	54418.4	101116	11301.6	15657.8	25981.6	17278.7	21233.5	137.105
PRKCB-mRNA	145.477	195.512	73.7964	80.9395	54.4011	806.722	61.6028	136.163	65.6312	92.0241	97.1415	149.244	297.217	152.09	31.4733	105.452	258.045	13.1148	107.705	664.252
CDC25B-mRNA	453.989	337.646	341.308	230.039	435.925	765.514	537.625	571.16	866.988	556.527	441.037	739.689	576.951	435.992	184.278	1135.68	811.453	236.794	628.465	219.841
PTEN-mRNA	1652.92	1132.11	2060.15	1461.17	1013.58	1443.86	1278.73	1476.1	1426.82	876.42	1518.81	1473.78	1950.85	1949.8	1260.76	1501.8	1882.54	1342.08	547.409	1758.73
MAD2L2-mRNA	472.801	621.293	535.024	471.153	624.181	464.38	718.7	372.338	547.364	558.718	418.347	380.571	397.746	537.386	400.942	333.535	444.632	350.456	701.749	609.882
POLE2-mRNA	50.1646	73.86	66.6217	67.3076	146.74	69.7363	95.2044	86.7584	57.7555	96.4062	97.8506	132.454	91.7876	134.853	79.8235	94.1956	96.8663	78.6886	153.23	92.1915
MAPK1-mRNA	882.896	844.735	897.856	486.489	1314.22	556.305	455.488	791.671	938.526	694.563	1001.2	992.47	1309.8	756.396	761.288	587.686	1163.19	993.079	827.22	787.174
ZIC2-mRNA	70.2304	245.166	69.6966	48.5637	75.1594	274.19	474.155	101.218	93.1963	276.072	80.8331	259.311	174.834	286.944	56.5607	247.634	246.93	132.605	64.401	633.521
MLLT4-mRNA	971.939	1706.23	673.392	1529.33	2314.91	621.287	683.232	1239.92	2935.68	1172.21	554.487	1185.55	729.93	417.742	581.115	1323.48	972.633	523.862	1299.12	78.0082
NTF3-mRNA	10.0329	8.68941	22.5489	19.5959	47.2431	19.019	46.6688	27.7145	27.5651	162.138	35.4531	73.689	49.5362	202.787	66.5956	34.3607	14.2917	69.2168	34.4212	82.736
CBLC-mRNA	151.748	283.027	61.497	212.147	60.1275	141.057	199.743	162.672	76.1322	76.6868	68.07	112.865	106.357	45.6271	3.19294	108.414	88.9264	23.3151	131.023	2.36389
NFATC1-mRNA	200.658	63.3086	130.169	98.8314	191.12	232.983	181.075	160.262	104.354	168.711	93.5962	83.0168	126.754	129.784	346.662	88.8638	145.299	246.266	128.802	210.386
NFE2L2-mRNA	504.154	337.646	521.699	545.277	575.506	307.474	513.357	863.969	409.539	519.279	428.274	423.479	836.287	675.281	365.82	681.289	665.36	585.793	433.041	886.457
BNIP3-mRNA	844.019	1044.59	416.13	470.301	941.282	331.247	750.435	460.302	1311.31	808.497	922.49	200.546	798.407	1363.74	522.73	1253.57	188.175	845.902	1403.5	867.546
COL5A2-mRNA	2298.79	50.2745	3707.24	1157.01	1969.18	630.796	4892.76	1239.92	774.448	911.477	916.108	892.663	2610.85	6826.83	380.872	993.497	1142.55	4381.79	1185.87	234.025
ASXL1-mRNA	451.481	471.711	409.98	478.821	764.478	442.191	272.546	433.792	591.994	289.219	252.426	320.874	493.905	343.724	637.676	411.735	463.688	319.854	438.593	196.202
MUTYH-mRNA	122.903	53.3778	57.3972	63.0476	98.7809	71.3212	102.671	87.9634	109.604	122.699	85.7965	76.4874	46.6223	231.177	150.068	92.4183	50.0211	123.133	87.7186	163.108
DUSP2-mRNA	76.501	68.8946	33.8233	124.391	52.2537	141.057	125.072	72.2987	87.9458	127.081	49.6344	82.084	69.9334	122.686	46.5257	33.1758	119.098	77.96	76.615	328.58
SPRY1-mRNA	277.159	91.8595	190.641	193.403	287.753	253.586	522.691	314.499	192.299	98.5973	294.261	244.386	339.469	286.944	132.279	126.187	233.432	192.35	148.789	40.1861
INHBB-mRNA	541.777	698.256	547.323	68.1596	109.518	670.419	993.113	138.572	43.3166	210.341	1045.16	64.3613	270.992	139.923	399.574	311.023	55.579	880.875	186.541	23.6389
COL11A1-mRNA	904.216	13.6548	2296.91	1335.93	1335.69	104.604	5930.67	610.924	471.232	311.129	782.805	180.958	170.463	434.979	133.647	77.0153	313.624	5295.45	419.717	87.4638
AXIN1-mRNA	401.317	377.369	414.08	569.984	385.818	557.89	532.025	415.717	412.82	556.527	434.655	279.832	356.952	376.17	396.381	369.081	316.006	511.476	519.65	477.505
MMP3-mRNA	51.4187	13.6548	401.78	66.4556	260.553	31.6983	184.809	818.18	93.1963	111.744	158.83	277.033	120.927	165.272	42.8766	37.3228	295.363	90.3461	534.084	56.7333
FGF19-mRNA	10.0329	13.0341	37.9231	13.6319	24.3373	33.2832	67.2031	21.6896	28.8777	118.317	77.2878	56.8991	37.8806	155.132	40.1398	29.0288	12.7038	117.304	16.6554	40.1861
MCM4-mRNA	453.989	1480.92	617.02	1603.45	2981.32	554.72	729.9	1982.19	1228.62	1514.02	1063.59	1010.19	563.838	191.634	730.727	1803.93	976.603	1457.92	3502.08	302.577
FANCB-mRNA	38.8775	126.617	55.3473	155.915	299.922	131.548	98.9379	156.647	92.54	146.8	111.323	178.16	103.443	122.686	135.016	154.623	143.711	123.133	131.023	85.0999
EPHA2-mRNA	169.305	301.026	238.813	215.555	240.51	158.492	186.675	507.296	143.732	122.699	103.523	216.403	225.827	90.2403	63.4027	88.2713	265.985	179.964	216.521	30.7305
E2F5-mRNA	116.633	503.365	272.637	544.425	513.231	336.002	367.75	330.164	364.253	804.115	554.487	333.933	139.867	214.954	996.654	257.112	281.865	357.013	404.172	37.8222
PCK1-mRNA	18.8117	4.34471	25.6237	9.37194	12.8845	6.33966	28.0013	9.63983	12.4699	92.0241	27.6534	18.6555	14.5695	518.121	14.5963	9.4788	7.93986	16.0292	8.8829	7.09166
COL1A2-mRNA	8178.08	34.137	16827.6	3998.41	4984.86	1789.37	11407.7	3582.4	1078.98	823.835	1052.96	1466.32	7509.1	6423.28	1206.02	1953.82	4430.44	6298	3874.05	21.275
MAP2K2-mRNA	1072.27	976.318	1248.39	886.926	1284.87	1072.99	1246.99	1104.96	684.534	497.368	527.542	764.874	917.876	480.606	1106.13	497.637	918.642	753.37	1045.96	794.266
RPS6KA5-mRNA	386.267	276.199	251.113	65.6036	1425.17	732.231	541.358	192.797	504.048	78.8778	231.863	206.143	288.475	63.878	420.1	353.085	245.342	156.649	136.575	35.4583
XRCC4-mRNA	139.207	111.721	172.192	135.467	136.719	145.812	140.006	122.908	89.2585	153.374	170.884	174.428	170.463	261.595	102.63	148.106	152.445	145.72	156.561	193.839
NTRK2-mRNA	239.536	31.0336	463.277	91.1634	300.638	217.133	125.072	168.697	63.006	111.744	178.684	635.218	1133.5	169.327	4201.45	213.273	731.261	884.518	145.457	82.736
NOG-mRNA	37.6234	22.9649	39.973	15.3359	28.6322	66.5664	57.8693	25.3045	32.8156	107.361	58.8522	35.4454	50.9931	106.463	62.4904	30.8061	7.93986	84.5173	19.9865	54.3694
HES1-mRNA	737.419	286.13	374.107	459.225	415.882	351.851	916.576	433.792	429.228	291.41	392.82	320.874	397.746	212.927	882.62	412.92	435.104	488.889	579.609	304.941
CCND1-mRNA	1316.82	309.716	17962.2	1852.24	1306.34	708.457	1157.39	1409.82	635.967	374.67	1829.38	1217.27	1752.71	686.435	9040.13	938.994	1654.67	2445.17	1061.51	1087.39
WT1-mRNA	53.9269	124.134	26.6487	94.5714	62.2749	31.6983	70.9366	36.1493	76.7885	192.812	132.595	108.202	48.0792	189.606	89.4023	60.4274	22.2316	209.108	56.6285	75.6443
HDAC5-mRNA	459.006	1115.97	344.383	247.93	579.085	676.759	929.643	566.34	469.92	766.868	252.426	414.151	527.415	475.536	319.294	537.922	562.936	382.514	812.785	512.963
FANCG-mRNA	117.887	229.649	142.468	230.891	109.518	210.794	166.141	150.622	224.459	122.699	79.415	269.571	106.357	58.8083	99.4373	146.329	292.981	57.5592	257.604	85.0999
PRKAR2B-mRNA	677.222	304.129	201.915	95.4234	289.185	264.681	321.081	260.275	286.152	203.768	137.558	901.058	329.27	325.473	688.307	425.361	867.826	276.867	218.741	137.105
IDH2-mRNA	4575.01	900.596	2085.77	1444.98	1216.15	1466.05	2113.16	2256.92	1229.93	911.477	2139.24	2872.94	1494.83	2333.07	651.816	2175.38	2832.94	1703.46	3023.52	1456.15
CASP7-mRNA	302.242	152.685	256.237	189.143	167.498	103.019	205.343	167.492	301.247	197.195	354.531	279.832	272.449	349.808	104.911	215.05	312.83	317.669	119.919	234.025
LAMB3-mRNA	132.936	11.7928	257.262	80.9395	239.078	22.1888	128.806	275.94	29.534	59.1584	53.8887	84.8823	348.21	52.7247	34.6662	40.2849	115.922	104.918	455.249	73.2805
FGF3-mRNA	6.27057	11.1721	37.9231	16.1879	26.4847	39.6229	153.074	19.2797	36.0972	98.5973	66.6518	55.9664	42.2515	114.575	39.6837	28.4364	11.1158	100.546	17.7658	61.461
BCL2L1-mRNA	1387.05	1185.48	1409.31	961.902	944.145	794.043	1157.39	735.037	734.413	492.986	470.108	431.874	655.626	614.445	404.591	408.181	693.944	679.782	604.037	938.463
PTCRA-mRNA	13.7953	11.7928	16.3992	20.4479	12.1687	28.5285	126.939	16.8697	36.0972	87.642	21.9809	41.042	43.7084	101.394	21.8945	26.0667	14.2917	40.0729	13.3243	182.019
IL6-mRNA	27.5905	29.7923	70.7215	17.0399	24.3373	28.5285	42.9353	77.1186	27.5651	63.5405	20.5628	27.9832	42.2515	688.463	47.8941	30.2137	23.0256	2.91439	21.0969	37.8222
COL4A3-mRNA	120.395	29.1716	33.8233	5.96396	18.6109	85.5854	48.5356	46.9941	19.6894	78.8778	38.2894	54.1008	55.364	84.1567	55.1923	23.697	42.8752	64.8452	14.4347	33.0944
LEF1-mRNA	204.421	25.4476	90.1956	115.019	123.834	475.475	154.94	128.933	105.666	83.2599	76.5787	146.445	246.224	125.728	30.1049	107.229	223.11	171.22	81.0565	16.5472
IL22RA1-mRNA	12.5411	38.4817	28.6986	59.6396	115.96	77.6608	201.609	213.281	66.9438	258.544	118.413	89.5462	324.899	278.832	76.1744	53.3183	21.4376	127.505	53.2974	186.747
MAPK8-mRNA	356.168	365.576	300.31	600.656	657.108	267.851	268.812	451.867	420.04	427.255	309.86	249.05	451.653	302.153	373.118	392.185	266.779	368.67	590.713	158.38
FLT1-mRNA	428.907	37.2403	312.61	190.847	396.555	166.416	304.281	384.388	467.294	475.458	575.049	561.529	486.62	704.686	303.329	709.725	597.871	411.658	295.356	536.602
CD19-mRNA	52.6728	14.2755	15.3742	22.1519	13.6003	1454.95	119.472	31.3294	24.9399	92.0241	99.9778	99.8067	52.4501	189.606	61.5781	88.8638	59.5489	44.4445	12.214	78.0082
CACNA2D3-mRNA	42.6399	6.8274	7.17465	6.81596	7.87384	103.019	29.868	239.791	12.4699	52.5852	7.09062	13.9916	53.907	7.09755	10.4911	35.5455	14.2917	183.607	1.11036	4.72777
MSH2-mRNA	267.126	546.812	229.589	523.977	697.193	356.606	304.281	355.469	678.627	247.589	334.677	306.882	295.76	205.829	430.135	439.579	308.86	230.965	1004.88	92.1915
PPP3R2-mRNA	16.3035	13.6548	13.3243	10.2239	12.8845	26.9436	57.8693	10.8448	42.004	85.451	58.1431	33.5798	24.7681	109.505	20.9822	27.2516	12.7038	43.7159	18.8762	75.6443
CAPN2-mRNA	4967.55	1901.74	4837.76	2497.2	2375.75	3019.26	6305.89	1873.74	5089.7	1470.19	865.056	3304.81	1984.36	897.333	1013.53	1287.34	3275.99	2470.68	4521.4	583.88
STAG2-mRNA	494.121	782.668	427.404	863.922	1484.58	561.06	330.415	524.165	500.11	490.795	570.795	610.966	764.897	307.223	478.029	492.898	613.751	691.439	387.516	226.933
PAK7-mRNA	8.7788	17.3788	14.3493	17.8919	25.0531	31.6983	52.2691	19.2797	28.2214	118.317	51.7615	39.1765	46.6223	153.104	14.5963	51.541	6.35189	35.7013	12.214	141.833
PHF6-mRNA	240.79	664.74	314.66	374.026	357.186	301.134	266.946	256.66	359.003	396.58	410.547	368.445	435.627	272.749	404.135	255.928	364.439	413.115	213.19	371.13
KDM5C-mRNA	951.873	759.703	1017.77	855.403	1466.68	974.723	548.825	851.92	1481.95	436.019	675.736	788.193	920.79	469.452	530.94	986.388	876.56	808.015	677.321	515.327
NFKB1-mRNA	299.733	142.755	273.662	211.295	329.27	277.36	227.744	337.394	287.465	317.702	259.517	331.134	431.256	304.181	264.102	180.097	424.782	243.352	242.059	477.505
LTBP1-mRNA	283.43	413.988	653.918	149.099	770.205	375.625	498.423	525.37	864.363	422.873	842.366	1109.07	1089.8	1199.49	133.647	503.561	1002.01	2373.77	373.082	2.36389
GRB2-mRNA	1157.55	2143.18	2421.96	2505.72	1037.2	1580.16	1075.25	1771.32	1707.72	1150.3	1508.88	2205.07	2013.5	1243.09	1456.89	2504.18	2443.89	1401.82	2422.81	4545.75
COL6A6-mRNA	20.0658	10.5514	25.6237	16.1879	38.6534	36.453	65.3364	103.628	32.1593	96.4062	53.1797	104.471	187.946	136.881	67.964	39.1001	66.6948	54.6448	34.4212	44.9138
SMC1B-mRNA	12.5411	18.6202	10.2495	12.7799	55.8327	47.5475	39.2018	103.628	4.59419	118.317	56.725	35.4454	34.9667	4.05574	5.47361	27.2516	9.52783	8.74317	4.44145	2.36389
RASGRF2-mRNA	65.2139	31.0336	51.2475	32.3758	58.6959	68.1514	123.206	33.7394	26.9088	102.979	83.6693	77.4201	72.8473	157.16	38.7714	50.9486	34.1414	118.033	32.2005	63.8249
IL12A-mRNA	22.5741	18.6202	29.7235	23.0039	23.6215	69.7363	74.6701	37.3543	25.5962	72.3047	24.8172	96.0756	40.7945	9.12542	25.9997	26.6591	87.3384	13.8434	16.6554	7.09166
CCNB1-mRNA	274.651	606.397	310.56	1041.99	1642.05	481.814	653.364	990.492	519.799	477.649	619.011	1020.45	391.919	314.32	301.049	829.395	773.342	803.643	1149.23	271.847
SMAD3-mRNA	625.803	161.995	718.49	295.642	412.303	759.174	306.147	569.955	198.863	225.678	385.73	336.731	568.209	498.857	519.993	659.369	373.173	466.303	330.888	196.202
RUNX1-mRNA	1009.56	573.501	1186.89	431.109	764.478	516.682	935.243	768.776	327.5	260.735	343.895	394.563	569.666	524.205	503.116	343.014	657.42	401.457	421.938	806.085
PRMT8-mRNA	7.52469	14.8961	20.499	13.6319	15.7477	33.2832	37.3351	9.63983	23.6272	100.788	44.6709	88.6134	17.4834	147.021	51.9993	41.4698	11.1158	69.2168	14.4347	59.0971
CALML6-mRNA	37.6234	22.9649	32.7984	21.2999	17.8951	38.038	50.4023	10.8448	32.1593	76.6868	33.3259	34.5126	39.3376	78.0731	2.73681	14.8106	10.3218	53.9162	33.3109	85.0999
MDC1-mRNA	351.152	739.841	296.21	351.874	569.064	423.172	324.815	616.949	471.232	475.458	440.328	275.168	313.244	287.958	593.887	324.649	310.448	328.598	917.159	177.291
LAMA5-mRNA	475.309	181.857	716.44	526.533	410.871	277.36	517.091	663.943	268.432	335.231	397.075	305.017	403.574	227.122	284.628	497.637	472.422	279.053	356.426	212.75
TSC1-mRNA	413.858	535.64	667.242	178.067	292.764	408.908	261.345	339.804	299.935	258.544	251.008	365.647	442.912	260.582	285.084	327.019	369.997	287.796	254.273	193.839
NTRK1-mRNA	18.8117	52.1365	26.6487	36.6358	24.3373	45.9625	151.207	16.8697	57.7555	179.666	53.8887	35.4454	34.9667	201.773	34.6662	34.3607	15.8797	99.8179	36.642	63.8249
PIM1-mRNA	639.598	1767.05	666.217	487.341	624.181	1500.91	862.44	974.827	432.51	497.368	205.628	622.159	737.215	676.295	494.906	550.363	882.912	221.494	1406.83	2236.24
CSF2-mRNA	5.01646	9.31009	14.3493	14.4839	25.7689	19.019	46.6688	19.2797	22.3146	63.5405	27.6534	23.3193	17.4834	74.0173	21.4383	21.9197	19.0557	49.5446	9.99326	56.7333
CCNB3-mRNA	23.8282	19.2408	14.3493	18.7439	34.3586	19.019	14.934	21.6896	141.763	37.2479	4.96344	25.1849	16.0264	29.4041	10.4911	47.394	23.8196	8.74317	8.8829	11.8194
FAS-mRNA	277.159	63.9293	435.604	359.542	173.94	423.172	231.477	377.158	445.636	311.129	200.665	327.403	610.461	460.327	157.366	543.254	427.164	223.68	327.557	174.928
PCNA-mRNA	230.757	249.51	372.057	518.865	493.905	234.567	408.819	459.097	307.154	359.332	263.062	228.529	244.767	457.285	226.243	850.722	371.585	250.638	743.943	645.341
IL15-mRNA	61.4516	68.8946	52.2724	728.455	49.3905	126.793	76.5369	85.5534	121.418	118.317	100.687	190.286	139.867	117.617	25.0874	109.006	208.024	106.375	47.7456	111.103
DUSP8-mRNA	89.0421	125.376	179.366	224.927	105.223	63.3966	166.141	43.3792	121.418	273.881	179.393	134.319	75.7612	525.219	127.261	77.6077	69.8708	279.053	88.829	281.302
PPP3CB-mRNA	649.631	287.992	384.356	1192.79	274.869	454.871	364.017	265.095	271.057	297.983	287.17	404.823	374.435	295.055	235.365	129.149	485.919	405.829	303.129	345.127
FGF5-mRNA	12.5411	4.34471	12.2994	11.9279	17.1793	9.50949	35.4683	13.2548	13.7826	72.3047	40.4165	27.9832	20.3973	47.655	14.1402	11.8485	7.14587	35.7013	8.8829	23.6389
IL12RB2-mRNA	20.0658	16.1375	37.9231	25.5598	57.2643	61.8117	37.3351	139.777	55.1302	188.43	45.38	113.798	67.0195	87.1985	121.332	39.6925	104.012	35.7013	108.816	28.3666
GHR-mRNA	406.333	76.9634	185.516	43.4517	143.877	55.472	123.206	27.7145	99.1031	260.735	255.971	237.857	174.834	979.462	106.279	95.9729	142.917	253.552	63.2907	222.205
PLCG2-mRNA	199.404	118.548	179.366	405.549	191.835	705.287	80.2704	298.835	276.964	131.463	116.995	490.638	254.966	126.742	107.192	399.887	705.853	64.1166	961.574	489.324
ID1-mRNA	951.873	107.376	1263.76	335.686	402.282	358.191	354.683	937.473	170.641	179.666	330.423	385.235	597.348	643.849	638.132	338.867	580.404	421.858	396.399	283.666
CASP9-mRNA	122.903	75.1014	168.092	104.795	61.5591	91.9251	97.0711	86.7584	56.4428	94.2152	208.464	115.664	85.9599	265.651	86.2094	117.893	156.415	112.204	129.912	255.3

## Sheet: 2019-07-08 Yuan PCP
mRNA - normalized log2 count data
	CALML3-mRNA	PIK3R2-mRNA	IL11RA-mRNA	BAMBI-mRNA	PLA2G10-mRNA	ETV1-mRNA	POLD4-mRNA	NFKBIZ-mRNA	SMAD2-mRNA	IFNG-mRNA	TNFRSF10C-mRNA	AKT2-mRNA	KITLG-mRNA	ALKBH3-mRNA	JAK1-mRNA	BCL2A1-mRNA	CCR7-mRNA	FGF11-mRNA	HSPA6-mRNA	ZBTB16-mRNA	INHBA-mRNA	NRAS-mRNA	MEN1-mRNA	EPO-mRNA	ITGB8-mRNA	CDC14B-mRNA	SETBP1-mRNA	CASP12-mRNA	IL13-mRNA	KAT2B-mRNA	GNG4-mRNA	BMP6-mRNA	PPARG-mRNA	PBX1-mRNA	PRKACA-mRNA	IL2RA-mRNA	PRL-mRNA	PAX3-mRNA	BIRC3-mRNA	PRKAA2-mRNA	PRKCG-mRNA	UBB-mRNA	HDAC6-mRNA	FZD9-mRNA	PIK3CA-mRNA	SMARCA4-mRNA	ABL1-mRNA	COL24A1-mRNA	TSLP-mRNA
20180123_YUAN-PanCancerPathway-RUN1_14036-CT-1_03.RCC	2.6486	9.73181	7.39276	7.91163	2.91163	7.12108	9.3351	10.8984	10.0254	3.6486	6.43519	10.1097	8.26918	7.43519	10.3995	5.49659	7.08156	7.09485	8.48149	8.95238	7.48654	8.34904	9.7613	4.71899	7.49659	6.76961	9.30966	4.5746	1.32667	8.39813	2.32667	6.23356	6.13402	10.4088	10.9867	6.30395	2.6486	5.02711	6.99909	9.45853	1.32667	12.7613	8.71037	3.91163	8.25741	10.0461	9.27504	6.25741	3.13402
20180123_YUAN-PanCancerPathway-RUN1_14036-CT-3_05.RCC	4.3563	9.10469	7.13845	8.0019	2.89687	4.3563	8.033	9.16988	9.42173	3.63383	6.20672	10.631	6.08009	5.28918	9.72765	5.70422	5.39937	7.72129	10.6573	3.01234	4.3119	9.10794	8.6134	5.3563	11.0492	6.15739	7.94126	3.01234	3.83547	7.10632	5.09326	5.44119	6.18227	9.79269	10.3266	6.70422	3.3119	4.3563	5.55983	8.19455	3.48183	13.6764	8.7937	4.55983	8.4943	9.85687	8.93579	2.89687	5.75485
20180123_YUAN-PanCancerPathway-RUN1_14036-CT-6_08.RCC	3.62052	9.74464	7.10164	7.99555	4.35748	6.72205	9.53938	10.5153	10.0772	4.94244	7.15449	9.79877	9.20798	7.84291	10.6484	5.16484	5.20548	5.32096	9.3754	4.98975	9.42572	8.59014	10.0171	3.73599	7.78375	6.93037	8.99266	3.49498	3.62052	7.31168	3.73599	6.32096	6.76347	11.5567	10.8445	7.26437	4.49498	6.54335	5.79044	7.76347	3.62052	13.126	8.44494	4.28348	8.47434	10.069	10.1853	6.22538	4.55911
20180123_YUAN-PanCancerPathway-RUN1_14036-CT-9_10.RCC	5.22835	9.63928	6.49684	5.12647	1.76892	7.10877	8.34256	8.04504	9.86695	5.09084	5.01684	9.76327	8.78851	7.79128	9.61754	6.26077	6.38363	7.8242	7.88786	4.76892	8.71143	9.0263	9.86299	6.76892	9.86299	5.67581	7.51711	3.46936	3.46936	7.3003	3.57627	5.35388	5.65156	9.50193	10.2406	7.17831	4.16123	4.16123	7.51711	5.26077	2.76892	12.9819	8.05893	4.46936	8.49002	9.88656	9.01921	3.22835	5.3235
20180123_YUAN-PanCancerPathway-RUN1_14036-CT-10_11.RCC	4.47183	9.21286	7.83505	7.35684	3.42453	6.68756	8.56476	8.81684	9.43352	4.1026	5.299	9.58373	8.81455	8.13235	9.80072	5.74645	5.00949	6.98524	7.85303	7.06453	8.22844	8.01748	9.80304	4.47183	10.6176	6.75604	8.43053	3.6051	4.21808	7.21112	7.34418	7.33142	6.49492	9.24385	11.4913	6.36313	4.6051	6.93549	5.0412	6.62616	2.83956	13.2851	9.03531	5.32499	8.0412	10.381	9.15788	4.68756	5.0412
20180123_YUAN-PanCancerPathway-RUN2_11P-4445-F41_06.RCC	6.24937	9.22665	8.22665	6.93119	3.24937	6.18797	9.73318	10.684	10.3065	4.75187	5.12384	9.81415	7.88357	7.5099	10.5907	7.58327	10.2717	7.18797	8.18797	6.02196	7.7088	8.3855	9.93119	4.83433	7.4973	6.52239	8.74122	5.18797	4.5713	8.7251	5.18797	6.79369	6.66441	9.70606	10.1073	7.79369	4.98633	4.98633	8.93587	5.75187	4.47176	12.7716	8.34389	5.24937	8.16425	9.9998	8.65309	6.12384	5.12384
20180123_YUAN-PanCancerPathway-RUN2_11P-4445-F45_07.RCC	7.29285	9.73658	7.62845	8.29285	5.07046	8.08044	9.07046	11.6868	10.2179	5.35996	5.98799	10.1485	8.15792	7.65542	10.0503	6.45512	6.42409	6.78317	8.47796	4.35996	10.0928	8.22246	9.95038	6.90053	8.51524	7.3268	7.45512	5.29285	6.35996	6.51524	5.90053	7.3268	6.80742	10.8445	9.99329	7.14846	6.02981	5.80742	7.00906	6.25808	4.35996	12.3869	8.53716	5.94493	8.22246	10.078	9.41228	5.94493	5.75851
20180123_YUAN-PanCancerPathway-RUN2_14036-CT-12_01.RCC	6.49783	9.25769	7.50741	8.32429	2.59094	6.24629	8.78471	9.40086	9.58416	4.26901	5.85397	10.2506	9.15775	7.50741	9.82551	6.49783	6.47846	7.72022	9.42635	5.3134	7.60886	8.54047	9.96771	3.96945	9.66347	5.96945	8.86892	4.51693	3.07636	7.99011	4.1759	6.45883	5.59094	10.1145	10.465	7.69527	4.66132	7.44892	7.16382	5.2232	4.1759	13.1078	8.88003	6.59094	8.57279	10.2577	8.92722	5.94143	4.96945
20180123_YUAN-PanCancerPathway-RUN2_14036-CT-14_03.RCC	5.76749	9.00716	7.34665	7.39808	4.67786	7.42036	8.144	7.65455	8.92773	5.09289	5.64038	9.90322	7.04351	8.18362	9.95565	6.41482	5.90025	6.91602	7.2751	5.8354	6.96231	8.98117	9.47194	5.75001	11.4297	6.75001	6.56238	4.19981	4.91602	6.98491	5.12037	6.61162	6.56238	10.4766	10.5705	6.77616	5.99237	5.19981	6.29934	6.98491	3.85189	13.1146	10.099	7.75878	8.85393	9.93064	9.10498	4.14734	5.29934
20180123_YUAN-PanCancerPathway-RUN2_S17-10419_09.RCC	7.76098	8.76098	7.47147	7.88651	5.59105	7.28137	9.33619	8.36044	9.51964	6.26091	6.59105	9.27117	7.78983	6.74633	10.2737	7.36044	5.88651	7.13162	8.30155	5.59105	7.06236	9.30155	9.7934	6.77548	11.9105	7.17602	7.03851	5.83206	6.48917	7.36044	8.21909	7.83206	7.19771	9.65126	9.92928	7.83206	6.9896	6.59105	7.26091	7.67078	5.03851	11.9904	8.25056	6.80405	8.46254	9.78983	8.9518	5.71658	6.48917
20180123_YUAN-PanCancerPathway-RUN2_S17-11786_10.RCC	5.63327	8.71587	6.61251	9.35573	5.97972	7.76608	9.35729	7.26554	8.64864	6.43472	6.01178	8.87902	10.5741	8.34947	9.5741	7.50398	5.82591	6.8349	8.90273	4.63327	7.1039	8.42582	9.2672	5.59145	7.41087	6.8963	7.00383	4.25887	5.91337	8.12237	5.05857	7.45235	7.50398	12.3481	10.5781	7.75665	6.32416	5.7328	6.38663	6.85271	3.67391	13.2742	8.76608	4.86154	8.49551	9.72919	8.40183	5.84383	6.38663
20180123_YUAN-PanCancerPathway-RUN2_S17-12979_11.RCC	4.94399	8.64779	8.49205	8.93577	5.96569	7.45419	8.65114	9.62411	9.46375	6.61384	6.23945	11.0789	8.35492	8.53984	9.87401	7.99235	7.03915	6.87688	7.80046	3.60004	7.15699	7.91641	9.2962	6.185	10.0003	7.39145	8.00812	5.60004	5.39145	8.37533	6.52895	7.22153	7.47703	8.45419	11.4059	7.50693	6.185	5.80649	7.7005	8.37938	4.14752	13.0387	9.11392	4.85379	8.6875	10.6628	9.138	5.73249	6.16638
20180123_YUAN-PanCancerPathway-RUN2_S17-15062-A1_12.RCC	5.58734	9.08984	8.64098	6.0348	5.1868	7.49714	9.3853	10.6462	9.59007	5.00238	6.24339	9.47369	9.23644	8.51449	10.3259	6.93527	7.31113	7.9608	8.56532	7.20116	7.54295	8.57637	9.07043	4.86488	8.85129	7.3503	9.16866	5.58734	4.86488	8.6825	4.63041	7.1723	6.54295	9.13914	10.7633	7.77177	5.54295	7.20116	7.8828	6.32431	4.12791	13.0672	8.81907	4.79088	8.37584	10.1447	9.1868	5.63041	5.86488
20180503_YUAN-PanCancerPathway-Run#3_14039-CT-15_02.RCC	7.80133	8.52776	8.10743	8.35536	6.51182	8.14409	9.95218	9.30999	8.86546	6.87795	7.27735	9.94478	8.23429	7.76143	10.2221	8.30999	6.73421	7.84015	8.86232	6.64932	9.48145	8.54744	9.3841	8.56686	8.13371	8.49975	7.55913	5.74789	6.32375	7.55913	6.64932	8.34189	8.01432	8.83054	10.0312	8.30999	7.69239	6.60493	7.42936	8.36869	2.01997	12.1298	9.00296	5.97416	8.20484	9.19239	9.05889	4.82732	7.10743
20180503_YUAN-PanCancerPathway-Run#3_S15-1428_11.RCC	5.75017	9.45249	6.48224	9.76386	4.97606	8.09153	7.69408	8.27904	9.21183	4.93362	4.72551	9.53642	7.58521	8.28327	8.81444	5.96556	5.15293	6.61572	7.609	5.56797	5.92281	7.84481	10.1095	6.22508	9.41056	6.82753	7.48224	4.07698	4.42212	8.16674	5.97606	6.27692	6.98127	10.3503	10.1934	6.71302	6.24257	4.93362	5.75017	6.98127	2.45249	12.335	9.27904	4.79827	9.04246	10.941	8.82027	3.11546	8.4125
20180503_YUAN-PanCancerPathway-Run#3_S17-6942_07.RCC	4.33217	8.69798	7.41463	5.45416	5.7525	7.02606	9.15759	7.99959	8.98449	5.47352	5.39445	10.2877	8.62408	8.18134	9.98111	6.53933	5.97263	6.77609	6.74455	4.37399	6.68765	9.19745	9.56663	5.49263	9.78095	7.16357	8.3027	4.37399	4.94514	7.41463	5.56663	6.44438	7.31079	8.9347	9.93906	7.0456	4.88856	5.7525	6.77609	7.45416	0.829667	12.1499	8.84276	4.91713	8.63057	9.25313	9.03912	6.86676	4.94514
20180503_YUAN-PanCancerPathway-Run#3_S17-12979_12.RCC	2.66719	9.0444	8.151	8.50008	2.66719	6.58605	8.98911	9.86194	9.67	5.42207	5.87664	11.1995	8.61263	8.09345	10.4985	7.40189	7.87664	5.62138	8.14697	4.12662	8.02913	8.44526	9.43867	2.98911	9.5437	7.05089	8.04656	3.57408	3.36762	8.39511	5.97097	6.50008	6.76522	8.53755	11.3484	7.83711	4.0595	5.83711	8.1184	7.74933	3.36762	13.1086	9.11013	3.12662	8.45835	10.3702	9.46485	5.77571	5.39511
20180503_YUAN-PanCancerPathway-Run#3_S17-20127_10.RCC	6.45009	8.32783	7.49156	9.21562	6.22969	7.83782	10.2626	7.58211	8.75021	6.36337	5.86512	9.24016	9.29975	7.43194	10.0609	7.54319	6.06676	7.7231	7.64648	4.67248	8.1579	7.82397	9.65694	8.53755	7.70307	7.36337	7.87858	4.8286	5.8286	7.11305	5.84698	7.36337	7.41356	9.77442	10.0088	7.24363	6.25744	6.1579	6.75265	7.08235	2.54319	12.1168	8.68019	5.56556	8.00672	9.01487	9.21562	6.64123	6.09778
20180503_YUAN-PanCancerPathway-Run#3_YY-0-04_09.RCC	4.85147	9.49533	7.36048	9.61864	4.15103	6.41782	8.0994	7.3702	8.78403	4.73599	3.47296	10.2063	7.56042	7.93239	9.72468	7.1734	5.90592	6.34086	7.67459	3.73599	8.22249	8.93893	9.51735	4.47296	10.2358	6.41782	6.86528	2.47296	4.23849	7.05792	7.59397	6.86528	6.61046	10.7416	10.7379	8.12257	5.00901	4.47296	7.25956	6.59397	2.73599	11.2758	8.73599	5.76574	8.39896	9.94056	8.71708	4.85147	5.19542
20180503_YUAN-PanCancerPathway-Run#4_14036-CT-08 on_03.RCC	8.48909	9.39091	8.1238	6.24116	5.76472	7.88502	10.9944	10.0867	8.06134	6.04852	8.92064	10.3072	6.91359	6.79575	10.5563	10.5056	5.04852	7.66742	8.81102	2.82612	3.82612	9.22415	10.096	7.46998	8.30725	5.56309	5.41109	3.56309	5.88502	8.00934	5.88502	6.85587	8.19536	6.32862	11.2828	8.53578	5.70059	7.09914	7.73301	6.56309	2.24116	10.3019	8.37044	6.19536	7.89937	8.57208	8.91359	2.24116	5.70059
mRNA - normalized linear count data
	CALML3-mRNA	PIK3R2-mRNA	IL11RA-mRNA	BAMBI-mRNA	PLA2G10-mRNA	ETV1-mRNA	POLD4-mRNA	NFKBIZ-mRNA	SMAD2-mRNA	IFNG-mRNA	TNFRSF10C-mRNA	AKT2-mRNA	KITLG-mRNA	ALKBH3-mRNA	JAK1-mRNA	BCL2A1-mRNA	CCR7-mRNA	FGF11-mRNA	HSPA6-mRNA	ZBTB16-mRNA	INHBA-mRNA	NRAS-mRNA	MEN1-mRNA	EPO-mRNA	ITGB8-mRNA	CDC14B-mRNA	SETBP1-mRNA	CASP12-mRNA	IL13-mRNA	KAT2B-mRNA	GNG4-mRNA	BMP6-mRNA	PPARG-mRNA	PBX1-mRNA	PRKACA-mRNA	IL2RA-mRNA	PRL-mRNA	PAX3-mRNA	BIRC3-mRNA	PRKAA2-mRNA	PRKCG-mRNA	UBB-mRNA	HDAC6-mRNA	FZD9-mRNA	PIK3CA-mRNA	SMARCA4-mRNA	ABL1-mRNA	COL24A1-mRNA	TSLP-mRNA
20180123_YUAN-PanCancerPathway-RUN1_14036-CT-1_03.RCC	6.27057	850.289	168.051	240.79	7.52469	139.207	645.869	1908.76	1042.17	12.5411	86.5339	1104.87	308.512	173.068	1350.68	45.1481	135.444	136.698	357.423	495.375	179.338	326.07	867.847	26.3364	180.592	109.108	634.582	23.8282	2.50823	337.357	5.01646	75.2469	70.2304	1359.46	2029.16	79.0092	6.27057	32.607	127.92	703.558	2.50823	6942.78	418.874	15.0494	306.004	1057.22	619.532	76.501	8.7788
20180123_YUAN-PanCancerPathway-RUN1_14036-CT-3_05.RCC	20.4822	550.536	140.893	256.338	7.44807	20.4822	261.924	575.984	685.843	12.4134	73.86	1585.82	67.6533	39.1024	847.838	52.1365	42.2057	211.029	1614.99	8.06874	19.8615	551.778	391.644	40.9644	2118.98	71.3773	245.786	8.06874	14.2755	137.789	34.137	43.4471	72.6187	886.941	1284.17	104.273	9.93076	20.4822	47.1711	292.957	11.1721	13091.8	443.781	23.5856	360.611	927.285	489.711	7.44807	53.9985
20180123_YUAN-PanCancerPathway-RUN1_14036-CT-6_08.RCC	12.2994	857.883	137.343	255.212	20.499	105.57	744.113	1463.63	1080.3	30.7485	142.468	890.681	591.396	229.589	1605.07	35.8732	36.8982	39.973	664.167	31.7734	687.741	385.381	1036.22	13.3243	220.364	121.969	509.4	11.2744	12.2994	158.867	13.3243	79.9461	108.645	3012.33	1838.76	153.742	22.5489	93.2704	55.3473	217.289	12.2994	8939.61	348.483	19.474	355.658	1074.15	1164.34	74.8213	23.5738
20180123_YUAN-PanCancerPathway-RUN1_14036-CT-9_10.RCC	37.4878	797.467	90.3114	34.9318	3.40798	138.023	324.61	264.118	933.786	34.0798	32.3758	869.034	442.185	221.519	785.539	76.6795	83.4955	226.631	236.854	27.2638	419.181	521.421	931.23	109.055	931.23	51.1197	183.179	11.0759	11.0759	157.619	11.9279	40.8957	50.2677	725.047	1209.83	144.839	17.8919	17.8919	183.179	38.3398	6.81596	8089.69	266.674	22.1519	359.542	946.566	518.865	9.37194	40.0437
20180123_YUAN-PanCancerPathway-RUN1_14036-CT-10_11.RCC	22.1899	593.401	228.341	163.919	10.7371	103.076	378.66	450.956	691.466	17.1793	39.3692	767.342	450.241	280.595	891.892	53.6853	32.2112	126.697	231.205	133.855	299.922	259.121	893.323	22.1899	1571.19	108.086	345.017	12.1687	18.6109	148.171	162.487	161.056	90.1913	606.286	2878.96	82.3174	24.3373	122.402	32.927	98.7809	7.15804	9981.88	524.684	40.085	263.416	1333.54	571.211	25.7689	32.927
20180123_YUAN-PanCancerPathway-RUN2_11P-4445-F41_06.RCC	76.0759	599.098	299.549	122.038	9.50949	72.9061	851.099	1645.14	1266.35	26.9436	34.8681	900.232	236.152	182.265	1542.12	191.775	1236.23	145.812	291.624	64.9815	209.209	334.417	976.308	28.5285	180.68	91.9251	427.927	36.453	23.7737	423.172	36.453	110.944	101.435	835.25	1103.1	221.888	31.6983	31.6983	489.739	53.8871	22.1888	6992.65	324.908	38.038	286.87	1023.86	402.568	69.7363	34.8681
20180123_YUAN-PanCancerPathway-RUN2_11P-4445-F45_07.RCC	156.807	853.106	197.876	313.614	33.6016	270.679	537.625	3296.69	1190.99	41.0686	63.4696	1134.99	285.613	201.609	1060.32	87.7374	85.8706	110.138	356.55	20.5343	1092.05	298.68	989.379	119.472	365.884	160.541	175.475	39.2018	82.1371	91.4709	59.7361	160.541	112.005	1838.75	1019.25	141.873	65.3364	56.0026	128.806	76.5369	20.5343	5355.71	371.484	61.6028	298.68	1080.85	681.365	61.6028	54.1358
20180123_YUAN-PanCancerPathway-RUN2_14036-CT-12_01.RCC	90.3734	612.129	181.952	320.524	6.02489	75.9136	441.022	675.993	767.571	19.2797	57.839	1218.23	571.16	181.952	907.349	90.3734	89.1684	210.871	688.043	39.7643	195.206	372.338	1001.34	15.6647	810.95	62.6589	467.532	22.8946	8.43485	254.25	18.0747	87.9634	48.1991	1108.58	1413.44	207.256	25.3045	174.722	143.392	37.3543	18.0747	8827.67	471.146	96.3983	380.773	1224.26	486.811	61.4539	31.3294
20180123_YUAN-PanCancerPathway-RUN2_14036-CT-14_03.RCC	54.4739	514.549	162.765	168.672	25.5962	171.297	282.871	201.488	486.984	34.1282	49.8797	957.559	131.919	290.746	993	85.3206	59.7244	120.761	154.89	57.0992	124.699	505.36	710.13	53.8176	2758.48	107.635	94.509	18.3767	30.1904	126.668	34.7845	97.7905	94.509	1424.85	1520.68	109.604	63.6623	36.7535	78.7575	126.668	14.4389	8869.4	1096.7	216.583	462.7	975.936	550.646	17.7204	39.3787
20180123_YUAN-PanCancerPathway-RUN2_S17-10419_09.RCC	216.914	433.828	177.475	236.633	48.2031	155.565	646.36	328.658	734.002	76.6868	96.4062	617.876	221.296	107.361	1237.94	164.329	59.1584	140.227	315.511	48.2031	133.654	631.022	887.375	109.553	3849.67	144.609	131.463	56.9673	89.8331	164.329	297.983	227.869	146.8	804.115	975.017	227.869	127.081	96.4062	153.374	203.768	32.8658	4068.78	304.556	111.744	352.759	885.184	495.177	52.5852	89.8331
20180123_YUAN-PanCancerPathway-RUN2_S17-11786_10.RCC	49.6344	420.474	97.8506	655.173	63.1065	217.682	655.883	153.866	401.329	86.5056	64.5247	470.817	1524.48	326.169	762.242	181.52	56.725	114.159	478.617	24.8172	137.558	343.895	616.175	48.2162	170.175	119.122	128.34	19.1447	60.2703	278.661	33.3259	175.138	181.52	5213.73	1528.74	216.264	80.124	53.1797	83.6693	115.577	12.7631	9907.02	435.364	29.0715	360.913	848.747	338.223	57.434	83.6693
20180123_YUAN-PanCancerPathway-RUN2_S17-12979_11.RCC	30.7815	401.092	360.05	489.706	62.4958	175.361	402.025	789.126	706.109	97.9411	75.5546	2163.1	327.403	372.176	938.369	254.647	131.521	117.529	222.933	12.126	142.714	241.588	628.689	72.7563	1024.18	167.899	257.445	48.5042	41.9748	332.067	92.3445	149.244	178.16	350.723	2713.44	181.891	72.7563	55.9664	208.008	333	17.7227	8414.54	554.067	28.916	412.286	1621.16	563.395	53.168	71.8235
20180123_YUAN-PanCancerPathway-RUN2_S17-15062-A1_12.RCC	48.0792	544.898	399.203	65.5626	36.4237	180.661	668.739	1602.64	770.725	32.0528	75.7612	710.99	603.176	365.694	1283.57	122.384	158.807	249.138	378.806	147.152	186.489	381.72	537.613	29.1389	461.852	163.178	575.494	48.0792	29.1389	410.859	24.7681	144.238	93.2446	563.838	1738.14	218.542	46.6223	147.152	236.025	80.1321	17.4834	8582.87	451.653	27.682	332.184	1132.05	582.779	49.5362	58.2779
20180503_YUAN-PanCancerPathway-Run#3_14039-CT-15_02.RCC	223.066	369.073	275.791	327.501	91.2542	282.888	990.615	634.724	466.411	117.617	155.132	985.546	301.139	216.982	1194.42	317.362	106.463	229.15	465.397	100.38	714.825	374.142	668.184	379.212	280.86	361.975	188.592	53.7386	80.1009	188.592	100.38	324.46	258.554	455.257	1046.38	317.362	206.843	97.3379	172.369	330.543	4.05574	4481.6	513.052	62.864	295.055	585.041	533.33	28.3902	137.895
20180503_YUAN-PanCancerPathway-Run#3_S15-1428_11.RCC	53.8239	700.622	89.4023	869.392	31.4733	272.768	207.085	310.628	592.975	30.561	26.4558	742.587	192.033	311.54	450.205	62.4904	35.5785	98.0689	195.226	47.438	60.6659	229.892	1104.76	74.806	680.553	113.577	178.805	16.877	21.4383	287.365	62.9465	77.5428	126.349	1305.46	1170.9	104.911	75.7183	30.561	53.8239	126.349	5.47361	5166.63	621.255	27.8242	527.291	1965.94	452.029	8.66655	340.732
20180503_YUAN-PanCancerPathway-Run#3_S17-6942_07.RCC	20.1425	415.29	170.618	43.8395	53.9107	130.334	571.098	255.928	506.523	44.4319	42.0622	1250.02	394.555	290.288	1010.68	93.0107	62.7971	109.599	107.229	20.7349	103.082	587.093	758.304	45.0243	879.751	143.367	315.763	20.7349	30.8061	170.618	47.394	87.0865	158.77	489.343	981.648	132.111	29.6213	53.9107	109.599	175.358	1.77728	4544.49	459.129	30.2137	396.332	610.198	526.073	116.708	30.8061
20180503_YUAN-PanCancerPathway-Run#3_S17-12979_12.RCC	6.35189	528.001	284.247	362.058	6.35189	96.0723	508.151	930.551	814.629	42.8752	58.7549	2351.79	391.435	273.131	1446.64	169.119	235.02	49.2271	283.453	17.4677	261.221	348.56	693.944	7.93986	746.347	132.596	264.397	11.9098	10.3218	336.65	62.7249	90.5144	108.776	371.585	2607.45	228.668	16.6737	57.167	277.895	215.17	10.3218	8832.3	552.614	8.73384	351.736	1323.57	706.647	54.785	42.0812
20180503_YUAN-PanCancerPathway-Run#3_S17-20127_10.RCC	87.4317	321.312	179.964	594.536	75.0456	228.78	1228.42	191.621	430.601	82.3315	58.2878	604.736	630.237	172.678	1068.12	186.521	67.031	211.293	200.364	25.5009	285.61	226.594	807.286	371.585	208.379	164.663	235.337	28.4153	56.8306	138.434	57.5592	164.663	170.492	875.775	1030.24	151.548	76.5028	71.4026	107.832	135.519	5.82878	4441.53	410.201	47.3589	257.195	517.304	594.536	99.8179	68.4882
20180503_YUAN-PanCancerPathway-Run#3_YY-0-04_09.RCC	28.8694	721.736	164.334	786.137	17.7658	85.4979	274.26	165.444	440.814	26.6487	11.1036	1181.43	188.762	244.28	846.096	144.347	59.9596	81.0565	204.307	13.3243	298.687	490.78	732.839	22.2072	1205.85	85.4979	116.588	5.55181	18.8762	133.243	193.203	116.588	97.7119	1712.18	1707.74	278.701	32.2005	22.2072	153.23	96.6015	6.66217	2479.44	426.379	54.4078	337.55	982.671	420.827	28.8694	36.642
20180503_YUAN-PanCancerPathway-Run#4_14036-CT-08 on_03.RCC	359.311	671.343	278.938	75.6443	54.3694	236.389	2040.03	1087.39	267.119	66.1888	484.597	1267.04	120.558	111.103	1505.8	1453.79	33.0944	203.294	449.138	7.09166	14.1833	598.063	1094.48	177.291	316.761	47.2777	42.5499	11.8194	59.0971	257.664	59.0971	115.83	293.122	80.3721	2491.54	371.13	52.0055	137.105	212.75	94.5554	4.72777	1262.31	330.944	73.2805	238.752	380.586	482.233	4.72777	52.0055
[truncated: 681 more columns]
