# Supplementary material for: Phase I clinical trial of the combination of eribulin and everolimus in patients with metastatic triple-negative breast cancer
Source: Breast Cancer Res. 2019 Nov 8;21:119. doi: 10.1186/s13058-019-1202-4 (PMC6839083; doi:10.1186/s13058-019-1202-4)
Supplement: Supplementary file 5 — Additional file 5: Table S2. Normalized mRNA expression data for NanoString BC360™ cohort (n=11). [file 13058_2019_1202_MOESM5_ESM.xlsx]

## Sheet: Sheet1
mRNA - normalized linear count data
	14036-CT-3	14036-CT-6	14036-CT-12	14036-CT-14	14036-CT-15	S15-1428	S17-6942	S17-10419	S17-15062-A1	S17-20127	YY-0-04
TWIST2-mRNA	2.42371	8.15988	5.41252	3.79742	8.73201	1.38896	2.28213	9.1151	11.0376	9.71753	0.83084
GZMH-mRNA	15.5118	6.11991	7.73217	13.7656	37.111	6.48181	10.0414	18.2302	5.51881	23.4364	8.3084
EFNA3-mRNA	30.0541	32.6395	57.9913	122.941	82.9541	122.691	33.3191	123.054	93.8198	95.4605	82.2532
PTGDS-mRNA	24.7219	48.9593	1168.33	35.6008	130.98	157.878	60.7047	150.399	1821.21	312.104	85.5766
COL9A3-mRNA	15.5118	6.11991	43.3002	40.3476	61.1241	93.0603	8.6721	13.6727	16.5564	2.28648	146.228
TIMP4-mRNA	5.33217	53.0392	4.6393	11.8669	43.66	12.9636	9.12852	31.9029	22.0752	46.8728	34.8953
FGF10-mRNA	10.1796	2.03997	4.6393	24.2085	141.895	18.9824	10.9542	100.266	30.3535	49.1593	14.9551
CDKN1A-mRNA	177.901	1117.9	385.062	181.327	399.489	83.8006	152.446	428.41	328.369	285.81	134.596
IL11RA-mRNA	70.7725	61.1991	74.2288	71.2016	170.274	46.7616	75.7667	91.151	209.715	82.8848	71.4523
SPRY4-mRNA	37.81	177.477	117.529	144.777	272.875	86.1155	131.451	164.072	113.136	177.202	53.1738
RNASE2-mRNA	50.898	32.6395	19.3304	18.9871	130.98	17.5935	26.4727	27.3453	24.8346	46.3012	13.2934
NASP-mRNA	37.81	53.0392	44.0734	90.1887	248.862	109.728	62.9868	95.7086	77.2633	112.609	55.6663
DHRS2-mRNA	5.33217	12.2398	4.6393	15.6643	56.758	11.1117	14.6056	59.2482	819.543	55.4471	6.64672
RFC4-mRNA	202.138	116.278	156.19	254.902	130.98	461.135	229.582	150.399	121.414	130.901	389.664
GTF2H2-mRNA	147.847	314.155	133.767	74.999	379.842	79.6337	133.733	91.151	298.016	539.037	199.402
EP300-mRNA	404.76	571.192	640.997	460.912	333.999	427.337	429.041	610.712	504.971	489.306	504.32
BAG1-mRNA	726.145	442.674	395.887	772.775	338.365	310.201	303.067	419.295	612.588	404.707	378.032
WT1-mRNA	41.6879	8.15988	7.73217	26.5819	58.9411	29.6311	17.8006	54.6906	16.5564	52.589	27.4177
HOXB3-mRNA	20.8439	648.711	155.417	52.6892	187.738	45.3727	107.717	159.514	187.64	407.565	148.72
ATAD2-mRNA	346.106	177.477	383.516	424.361	106.967	619.939	401.199	401.064	157.286	318.964	494.35
PHGDH-mRNA	578.783	95.8786	627.079	288.604	130.98	2646.89	570.533	113.939	427.708	847.712	1024.43
FZD8-mRNA	129.911	57.1192	56.4448	115.347	189.921	30.0941	30.1241	141.284	35.8723	218.93	54.0046
SMC1B-mRNA	11.1491	6.11991	65.7234	7.12016	41.477	15.7415	36.5141	104.824	22.0752	57.7336	12.4626
JAG2-mRNA	14.5423	12.2398	27.8358	24.6832	67.6731	48.1506	13.6928	59.2482	38.6317	29.7242	33.2336
CACNA1H-mRNA	5.81692	18.3597	12.3715	32.2781	187.738	25.9272	29.6677	109.381	24.8346	113.181	26.5869
GREM1-mRNA	6.30166	783.349	383.516	140.504	805.528	43.5207	226.387	191.417	554.64	84.5997	182.785
RAD52-mRNA	14.5423	24.4796	26.2894	14.2403	45.843	65.7441	26.0163	13.6727	27.594	26.2945	14.9551
TAPBP-mRNA	330.595	583.432	1300.55	1413.11	550.116	287.515	641.735	906.953	1015.46	700.806	685.443
CDC25C-mRNA	17.4507	10.1999	31.7019	31.3287	17.464	13.4266	121.409	36.4604	19.3158	25.1513	46.5271
S100A14-mRNA	652.949	611.991	779.403	61.2334	76.4051	37.0389	589.703	159.514	786.43	2300.2	510.967
CDC25B-mRNA	221.043	187.677	344.082	531.164	168.091	82.8746	468.75	350.931	273.181	129.758	294.118
BMP7-mRNA	111.491	222.357	64.9502	75.4737	98.2351	26.3902	121.866	77.4784	143.489	419.569	156.198
ZFPM2-mRNA	9.21012	24.4796	15.4643	23.2592	109.15	39.8168	26.0163	123.054	38.6317	93.7456	14.1243
TSPAN1-mRNA	1.45423	332.515	4.6393	3.32274	2.183	4.16688	21.452	9.1151	96.5792	159.482	7.47756
UBE2T-mRNA	70.2877	50.9993	95.8789	127.214	100.418	92.5973	67.5511	141.284	38.6317	92.6024	170.322
NCAPH2-mRNA	124.579	144.838	88.1467	84.0179	80.7711	161.119	149.251	118.496	184.88	459.582	311.565
PSMB7-mRNA	706.755	977.146	561.356	1068.5	591.594	643.551	858.081	865.935	794.709	926.024	706.214
DTX3-mRNA	97.4333	150.958	85.8271	86.3913	211.751	171.305	123.691	36.4604	190.399	125.756	49.8504
IL2RB-mRNA	70.2877	42.8394	120.622	84.4926	87.3201	34.724	141.492	86.5935	157.286	67.4511	52.343
FGFR4-mRNA	38.2947	97.9186	44.0734	67.4042	194.287	71.7629	92.6545	123.054	190.399	204.64	108.84
GATA4-mRNA	23.2677	8.15988	0.773217	12.3416	144.078	13.8896	17.3442	36.4604	13.797	34.8688	9.13925
SMAD5-mRNA	115.854	326.395	254.388	178.479	336.182	193.528	317.216	291.683	529.806	304.673	120.472
COL11A1-mRNA	7.27114	432.474	110.57	110.6	146.261	44.9097	23.2777	100.266	44.1505	1478.78	94.7158
DUSP4-mRNA	81.9216	656.871	76.5485	72.6256	185.555	318.998	132.364	68.3633	129.692	285.81	52.343
MLLT3-mRNA	38.7794	93.8386	79.6414	191.77	96.0521	117.136	120.497	36.4604	154.527	99.4618	83.9149
BMPR1A-mRNA	158.026	330.475	176.293	359.805	456.247	460.209	306.262	401.064	383.557	820.274	173.646
MAPK3-mRNA	164.813	273.356	211.088	262.971	213.934	238.901	311.739	209.647	275.94	277.807	134.596
TBX1-mRNA	16.966	93.8386	45.6198	142.403	78.5881	15.7415	29.2113	31.9029	96.5792	46.8728	19.9402
HIF1A-mRNA	447.903	1064.86	1128.9	723.408	2161.17	449.097	566.881	751.996	734.002	681.371	661.349
GADD45B-mRNA	248.188	350.875	368.825	302.369	416.953	372.241	158.38	305.356	331.129	248.083	276.67
ALDOA-mRNA	1462.47	1876.77	1946.19	3190.31	1194.1	2035.29	3022.91	2433.73	1674.96	3182.21	2359.59
PSMB9-mRNA	123.125	169.318	687.39	504.582	203.019	81.9486	383.854	191.417	714.686	160.053	368.893
EYA1-mRNA	19.3897	10.1999	10.0518	21.8352	80.7711	20.3714	62.5304	154.957	38.6317	94.3172	20.771
TYMS-mRNA	164.813	128.518	270.626	200.314	209.568	200.01	308.088	200.532	182.121	209.213	361.416
FGF13-mRNA	49.4438	28.5596	78.0949	47.9424	96.0521	66.2071	39.2527	223.32	57.9475	128.614	19.1093
GZMM-mRNA	28.1151	32.6395	20.1036	28.4806	100.418	36.1129	18.7135	77.4784	49.6693	40.0134	17.4477
ID1-mRNA	44.5964	538.552	357.999	73.1003	347.097	335.665	160.662	91.151	311.813	218.93	143.735
CAMK2B-mRNA	0.484743	2.03997	5.41252	3.79742	10.915	1.85195	3.19498	9.1151	19.3158	7.43105	0.83084
CDCA7L-mRNA	237.039	104.038	187.892	449.045	268.509	191.676	413.522	309.913	336.647	231.506	317.381
KAT2B-mRNA	134.759	191.757	289.183	177.529	432.234	399.557	202.197	314.471	416.67	250.941	118.81
FOXP3-mRNA	9.69486	18.3597	34.7948	92.0874	89.5031	20.8344	52.489	59.2482	88.301	85.1713	30.7411
BRCA2-mRNA	20.8439	59.1591	163.149	93.0367	181.189	212.511	222.28	59.2482	91.0604	77.1686	195.248
LTB-mRNA	51.3828	46.9193	112.116	68.8282	106.967	48.1506	68.4639	100.266	402.873	56.5903	70.6214
ARID1A-mRNA	309.751	414.114	398.207	306.642	314.352	464.838	192.612	309.913	361.482	170.914	230.974
KIF23-mRNA	154.148	83.6388	286.09	240.187	172.457	245.846	867.21	145.842	104.857	245.225	401.296
IL20RA-mRNA	1.93897	6.11991	15.4643	10.4429	63.3071	20.3714	28.2984	22.7878	41.3911	25.7229	5.81588
SIDT1-mRNA	16.966	340.675	10.0518	19.9364	102.601	23.6123	17.8006	59.2482	71.7445	202.925	10.8009
CCR2-mRNA	40.2337	30.5996	47.1662	54.5879	176.823	31.0201	83.526	109.381	154.527	64.593	29.9103
MEOX2-mRNA	7.75589	36.7195	27.0626	40.8222	104.784	27.3162	12.7799	68.3633	146.248	65.1646	27.4177
IL1R2-mRNA	3.87794	14.2798	41.7537	37.0248	126.614	29.6311	47.0119	36.4604	77.2633	40.585	17.4477
BIRC5-mRNA	366.466	175.437	214.181	357.907	251.045	710.221	476.965	259.78	157.286	626.495	697.075
FLRT3-mRNA	37.81	130.558	88.92	27.5313	179.006	63.8921	48.8376	45.5755	77.2633	42.2999	10.8009
POPDC3-mRNA	11.1491	24.4796	6.95895	1.42403	6.54901	6.01882	193.068	22.7878	8.27821	5.14458	11.6318
CCR5-mRNA	54.2912	57.1192	77.3217	89.714	148.444	31.4831	93.1109	136.727	93.8198	85.1713	63.1439
BMPR1B-mRNA	13.0881	18.3597	7.73217	5.22145	15.281	28.2422	2.28213	91.151	11.0376	157.767	49.8504
HEG1-mRNA	39.7489	250.916	88.1467	90.6634	314.352	83.8006	122.322	195.975	231.79	295.527	78.9298
NUF2-mRNA	67.864	14.2798	75.7753	51.7398	24.013	57.4103	47.4683	54.6906	16.5564	14.2905	81.4224
PGK1-mRNA	3510.02	1536.1	2009.59	3641.72	1600.14	2229.28	1881.39	1923.29	1837.76	2719.19	4430.04
PLCE1-mRNA	78.0436	26.5196	36.3412	106.328	100.418	64.8181	26.0163	77.4784	44.1505	232.649	73.114
HOXA5-mRNA	40.2337	34.6795	34.0215	15.6643	67.6731	59.2623	25.1034	45.5755	46.9099	76.0254	34.0645
COMP-mRNA	2.90846	444.714	54.1252	95.4101	30.562	18.0565	27.3856	31.9029	110.376	598.486	147.89
CCL3L1-mRNA	106.643	38.7594	217.274	168.036	296.888	108.339	78.9617	505.888	52.4287	124.613	117.979
CXorf36-mRNA	3.87794	130.558	90.4664	78.3217	170.274	39.3539	42.9041	118.496	220.752	112.609	43.2037
IL2RA-mRNA	28.1151	57.1192	59.5377	48.4171	218.3	59.7253	52.489	177.744	44.1505	72.5957	81.4224
MT1G-mRNA	156.087	242.756	478.621	127.688	982.351	114.358	139.21	378.277	209.715	222.932	343.968
WNT4-mRNA	19.3897	16.3198	20.8769	51.2651	139.712	31.4831	18.257	95.7086	88.301	65.1646	24.9252
ITPR1-mRNA	42.1726	97.9186	149.231	56.9613	128.797	44.4467	89.4595	123.054	107.617	98.3186	80.5915
GDF5-mRNA	12.6033	12.2398	9.2786	33.2274	85.1371	22.2234	19.6263	86.5935	8.27821	44.0147	30.7411
ISG15-mRNA	282.605	381.474	2586.41	2830.5	233.581	183.343	1295.34	638.057	435.986	622.494	664.672
SOCS2-mRNA	90.6469	75.4789	102.838	60.7587	251.045	78.2447	64.8125	123.054	157.286	314.962	64.8056
ARNT2-mRNA	81.9216	50.9993	31.7019	35.1261	242.313	150.471	31.9498	195.975	80.0227	186.92	131.273
PRKCB-mRNA	46.5353	18.3597	31.7019	29.9047	82.9541	16.6675	39.2527	45.5755	157.286	6.28782	26.5869
ICAM1-mRNA	100.342	312.115	664.193	1996.49	534.835	161.582	575.553	2187.62	444.264	225.79	619.807
CCND2-mRNA	29.0846	399.834	160.056	100.157	159.359	84.7265	169.334	150.399	289.738	108.036	79.7607
JAM2-mRNA	5.81692	77.5189	163.149	41.7716	113.516	60.6512	34.6884	50.1331	190.399	76.0254	58.1588
CHI3L1-mRNA	57.6844	24.4796	1511.64	1619.12	82.9541	93.0603	3464.27	13494.9	121.414	8.00267	1167.33
ENPP2-mRNA	53.3217	389.634	395.114	93.0367	242.313	119.913	165.226	50.1331	504.971	545.897	112.994
RUNX3-mRNA	231.707	53.0392	95.8789	67.4042	168.091	82.8746	82.6131	164.072	193.158	113.181	149.551
LAMB3-mRNA	10.6643	136.678	175.52	18.5124	50.209	24.0753	15.0621	27.3453	171.083	58.8768	236.79
TUBA4A-mRNA	94.0401	212.157	422.177	103.005	58.9411	55.5584	310.826	77.4784	471.858	76.597	147.059
CCL21-mRNA	7.27114	61.1991	148.458	102.53	148.444	46.7616	271.574	150.399	292.497	37.7269	33.2336
MIA-mRNA	104.704	8.15988	252.069	18.5124	34.928	45.8357	10.4978	18.2302	22.0752	13.7189	673.812
BMPR2-mRNA	95.9791	371.275	252.842	208.383	268.509	206.029	217.259	200.532	284.219	209.213	130.442
CYP4F3-mRNA	4.84743	6.11991	28.609	22.3098	702.927	40.2798	216.346	127.611	41.3911	50.3025	13.2934
ERBB4-mRNA	1.45423	14.2798	8.50539	4.74677	41.477	7.40778	8.21567	63.8057	11.0376	64.593	9.97009
SHC2-mRNA	152.694	59.1591	47.1662	37.9742	395.123	17.1305	57.5097	54.6906	132.451	40.0134	14.9551
ACVR1B-mRNA	198.26	173.397	231.965	261.072	386.391	316.22	223.192	223.32	571.197	318.392	161.183
SELE-mRNA	5.33217	30.5996	150.004	24.2085	148.444	28.2422	20.9956	123.054	187.64	42.8715	49.0196
IL3RA-mRNA	7.75589	57.1192	61.8574	26.5819	43.66	21.7604	33.7755	31.9029	151.767	19.4351	35.7261
IKZF3-mRNA	32.4778	44.8794	76.5485	50.3158	74.2221	27.7792	69.8332	54.6906	85.5415	30.2958	41.542
ST6GALNAC2-mRNA	370.828	312.115	269.853	213.13	279.424	204.64	39.7091	195.975	394.595	300.1	211.864
GAS1-mRNA	32.4778	104.038	224.233	83.5432	183.372	68.985	31.4934	104.824	333.888	94.3172	165.337
EIF4E2-mRNA	318.961	660.95	357.226	411.071	580.679	308.349	257.424	788.456	540.843	501.882	738.617
PARP1-mRNA	355.801	363.115	1011.37	581.005	397.306	614.846	242.362	524.118	331.129	353.261	823.363
PLD1-mRNA	145.908	199.917	219.594	105.853	187.738	98.6161	185.765	150.399	427.708	198.352	170.322
ITGA6-mRNA	314.598	210.117	468.57	1398.87	211.751	476.413	198.089	619.827	488.415	194.922	479.395
CCNB1-mRNA	306.358	122.398	576.047	333.698	257.594	211.122	536.757	369.162	209.715	659.649	766.035
CXCL8-mRNA	26.6609	20.3997	168.561	15.1897	312.169	425.022	13.6928	282.568	8.27821	14.8621	144.566
SPRY2-mRNA	392.157	65.2791	135.313	102.056	220.483	134.729	60.2483	72.9208	215.234	118.325	58.1588
TAP1-mRNA	111.491	263.156	826.569	827.837	196.47	71.7629	502.525	505.888	623.625	190.921	447.823
NSD3-mRNA	218.134	393.714	579.913	251.104	454.064	825.505	796.007	350.931	480.136	479.589	333.998
EDN1-mRNA	229.283	93.8386	187.892	516.924	181.189	137.97	100.87	241.55	215.234	533.893	192.755
RASAL1-mRNA	28.5998	53.0392	32.4751	41.2969	126.614	16.6675	41.9912	77.4784	52.4287	63.4498	24.0944
PARP2-mRNA	83.8605	114.238	94.3325	106.802	113.516	74.0778	100.414	136.727	74.5039	141.19	81.4224
MAPK1-mRNA	947.188	938.386	813.424	1009.16	947.423	834.302	497.048	988.989	1302.44	1155.81	842.472
GATA3-mRNA	540.488	736.429	182.479	440.026	266.326	61.5772	315.39	619.827	910.604	671.653	260.053
PRC1-mRNA	34.9015	34.6795	64.177	47.9424	48.026	52.7805	70.2896	27.3453	35.8723	55.4471	137.089
DSC2-mRNA	1014.08	267.236	979.666	1914.85	187.738	1757.03	1949.85	802.129	604.31	310.961	2008.14
IL24-mRNA	5.81692	2.03997	9.2786	16.6137	89.5031	11.1117	13.6928	27.3453	16.5564	26.2945	11.6318
SPP1-mRNA	1378.12	697.67	2666.05	3144.74	1713.66	1534.34	1491.6	3728.08	270.422	8671.47	11660.8
FST-mRNA	2.42371	122.398	114.436	29.43	120.065	27.7792	25.5599	36.4604	179.361	384.128	33.2336
PDK4-mRNA	139.606	862.908	64.177	95.4101	639.62	105.098	20.5392	145.842	157.286	56.5903	136.258
SOCS3-mRNA	71.2572	132.598	177.84	57.4359	397.306	119.913	127.799	91.151	85.5415	86.8862	88.0691
TLX1-mRNA	25.2066	8.15988	25.5162	13.291	37.111	7.87077	6.84639	13.6727	11.0376	16.0053	47.3579
BCL6B-mRNA	6.7864	63.2391	27.8358	48.8918	122.248	41.2058	38.7962	45.5755	68.9851	52.589	19.9402
BLM-mRNA	34.4168	16.3198	42.5269	49.8411	117.882	64.3551	67.5511	36.4604	24.8346	70.8808	66.4672
CACNG6-mRNA	10.1796	2.03997	6.18574	14.2403	120.065	15.7415	13.6928	68.3633	5.51881	42.8715	9.97009
TGFB2-mRNA	42.1726	85.6788	163.149	25.1579	56.758	44.4467	47.4683	145.842	60.7069	569.905	125.457
SKP2-mRNA	97.9181	83.6388	211.088	99.2075	87.3201	137.507	125.974	136.727	85.5415	82.3132	197.74
F3-mRNA	87.7385	183.597	586.872	140.03	82.9541	92.1343	47.0119	77.4784	347.685	89.1727	148.72
PTGS2-mRNA	15.027	8.15988	10.0518	33.2274	264.143	42.1318	13.2364	118.496	44.1505	45.1579	24.0944
COL6A3-mRNA	2.90846	6891.02	2284.86	1836.53	5815.52	1239.88	1765.91	1321.69	6633.61	2065.26	2315.55
CFD-mRNA	181.294	628.311	216.501	49.8411	141.895	72.2259	66.1818	41.018	1354.87	75.4538	203.556
GNLY-mRNA	121.186	24.4796	58.7645	99.2075	61.1241	23.1493	185.309	68.3633	74.5039	50.3025	41.542
IL10RA-mRNA	259.338	254.996	493.312	284.806	556.665	97.2272	242.819	360.047	488.415	209.784	168.661
BCL2-mRNA	36.8405	28.5596	157.736	57.9106	128.797	176.861	32.8627	195.975	99.3386	99.4618	28.2486
ROBO4-mRNA	3.3932	155.038	92.0128	45.569	87.3201	48.6136	30.5806	45.5755	93.8198	36.012	28.2486
TYMP-mRNA	1125.09	848.628	2960.65	977.36	1050.02	276.403	1162.97	1595.14	1898.47	1046.06	1269.52
ETV4-mRNA	97.4333	14.2798	25.5162	125.789	58.9411	108.802	23.7342	63.8057	19.3158	35.4404	46.5271
TFF3-mRNA	1.93897	371.275	9.2786	4.2721	10.915	2.31493	3.19498	18.2302	488.415	214.357	9.13925
EGLN3-mRNA	41.6879	69.359	210.315	124.365	176.823	79.1707	307.175	127.611	871.972	366.98	146.228
GRIA3-mRNA	15.9965	112.198	123.715	28.9553	314.352	41.6688	13.2364	118.496	151.767	105.75	14.9551
LIF-mRNA	95.4944	112.198	59.5377	130.536	351.463	72.6889	62.074	164.072	151.767	146.906	50.6813
LEP-mRNA	19.3897	30.5996	6.18574	123.891	213.934	45.3727	32.8627	63.8057	8.27821	66.3079	11.6318
PIK3CG-mRNA	36.3557	73.4389	54.1252	56.9613	213.934	53.2434	62.074	68.3633	99.3386	89.1727	33.2336
ALDH1A1-mRNA	27.6304	395.754	413.671	67.8788	1464.79	147.693	118.214	332.701	322.85	220.074	201.894
CYBB-mRNA	976.272	758.869	1779.17	581.005	871.018	136.118	699.701	1330.8	1020.98	576.193	817.547
CD84-mRNA	236.07	328.435	501.818	182.276	292.522	55.0954	185.309	350.931	286.978	674.511	225.989
ASPN-mRNA	0.484743	197.877	56.4448	37.4995	141.895	17.5935	8.21567	77.4784	179.361	1090.08	69.7906
ZFYVE9-mRNA	148.816	157.078	136.086	221.674	261.96	260.198	148.339	177.744	198.677	202.353	62.313
BAMBI-mRNA	74.6504	75.4789	105.931	42.2463	74.2221	250.013	8.21567	22.7878	22.0752	172.058	176.138
LEPR-mRNA	98.8876	55.0792	61.0841	47.4677	272.875	75.9298	40.1655	118.496	215.234	270.376	56.4972
APOD-mRNA	22.7829	940.426	1783.04	493.664	135.346	147.693	2100.47	141.284	4125.31	474.444	862.412
IL13RA1-mRNA	421.242	728.269	606.975	262.971	973.619	553.732	540.865	451.198	612.588	685.372	291.625
LRP2-mRNA	35.871	12.2398	409.032	44.145	120.065	43.0577	21.9085	802.129	46.9099	134.331	50.6813
LEF1-mRNA	22.2982	124.438	125.261	130.062	294.705	64.8181	138.297	141.284	317.332	302.958	83.084
PTTG1-mRNA	132.335	46.9193	149.231	204.111	179.006	176.398	272.03	109.381	99.3386	237.794	535.061
HOXA9-mRNA	16.4813	14.2798	17.0108	25.6326	98.2351	10.1857	16.4313	86.5935	33.1129	67.4511	24.0944
ELF3-mRNA	1428.54	826.188	743.835	648.884	384.208	375.945	503.438	2214.97	118.654	560.759	1279.49
CEP55-mRNA	193.897	26.5196	95.1057	113.923	87.3201	109.728	173.898	72.9208	60.7069	78.8835	172.815
CD68-mRNA	726.145	828.228	1694.89	651.257	1202.83	236.586	562.773	1289.79	656.738	1168.96	976.238
MFNG-mRNA	57.6844	95.8786	110.57	53.6385	89.5031	48.6136	58.879	132.169	121.414	61.7349	58.1588
IRX1-mRNA	399.913	106.078	105.158	19.4618	61.1241	300.478	0.456426	619.827	57.9475	57.7336	107.178
HLA-A-mRNA	587.509	3335.35	8366.98	5615.43	2955.78	516.23	7497.71	2556.79	369.76	703.092	9575.44
TMPRSS4-mRNA	0.969486	14.2798	105.931	7.59484	4.366	4.16688	17.3442	18.2302	63.4663	6.85944	14.1243
E2F1-mRNA	35.871	36.7195	52.5788	44.145	15.281	62.0402	41.5348	41.018	30.3535	72.0241	78.9298
VEGFA-mRNA	423.665	318.235	248.203	408.222	436.6	331.498	921.981	382.834	229.031	236.651	289.963
DKK2-mRNA	3.87794	42.8394	31.7019	31.8034	87.3201	42.1318	49.294	41.018	259.384	86.3146	14.1243
TGFBR2-mRNA	128.942	616.071	341.762	259.174	458.43	255.106	209.956	186.86	907.844	548.755	154.536
SPRY1-mRNA	89.1927	173.397	265.987	209.807	299.071	173.157	134.189	82.0359	546.362	249.798	155.367
DUSP6-mRNA	142.514	244.796	239.697	173.257	333.999	188.435	125.517	241.55	151.767	158.339	92.2233
GHR-mRNA	32.9625	79.5589	21.6501	44.6197	523.92	53.2434	45.6426	164.072	66.2257	173.772	28.2486
ENO1-mRNA	3834.32	3062	2533.06	3675.43	1641.62	5090.54	2068.07	2816.57	2428.28	2524.27	6926.72
MMP11-mRNA	19.3897	428.394	255.935	1212.8	196.47	79.1707	831.152	195.975	626.385	445.292	191.093
PIP-mRNA	1.93897	18.3597	3.09287	4.74677	2.183	3.70389	2.28213	9.1151	1959.18	1897.21	8.3084
MMP14-mRNA	86.769	1613.62	501.818	598.093	486.809	202.325	274.769	656.287	502.212	610.49	576.603
AXIN1-mRNA	47.0201	63.2391	73.4556	65.5055	85.1371	72.2259	59.3354	72.9208	55.1881	87.4578	109.671
PLA2G3-mRNA	1.93897	4.07994	34.0215	9.01887	98.2351	24.0753	18.257	41.018	46.9099	26.8661	12.4626
IL4R-mRNA	85.3148	224.397	318.565	155.694	318.718	47.2246	125.517	287.126	215.234	165.198	157.029
DLGAP5-mRNA	60.5929	32.6395	86.6003	89.714	37.111	59.7253	100.414	45.5755	66.2257	83.4565	172.815
RAD51-mRNA	12.1186	22.4397	41.7537	56.0119	41.477	95.8382	38.3398	27.3453	19.3158	61.1633	59.8205
RORA-mRNA	31.5083	48.9593	65.7234	60.7587	161.542	47.6876	60.7047	68.3633	367.001	84.5997	63.1439
ATM-mRNA	168.691	289.676	326.298	199.364	277.241	287.978	355.1	150.399	469.099	195.494	147.89
CLDN3-mRNA	106.159	48.9593	51.8055	174.207	41.477	35.187	25.1034	95.7086	19.3158	57.7336	70.6214
THBS1-mRNA	1969.03	5342.68	1879.69	3737.13	5806.79	1097.28	1489.32	1453.86	2019.88	3031.87	2515.79
KIF14-mRNA	41.2032	24.4796	104.384	74.0497	89.5031	69.448	109.086	72.9208	55.1881	53.1606	108.84
ASPM-mRNA	75.6199	20.3997	128.354	212.655	133.163	189.824	240.08	118.496	55.1881	105.75	225.158
STC1-mRNA	9.69486	16.3198	28.609	50.3158	109.15	25.9272	113.194	132.169	35.8723	70.8808	31.5719
KIF2C-mRNA	128.457	28.5596	88.92	167.086	96.0521	131.488	225.475	104.824	38.6317	120.612	146.228
CEACAM5-mRNA	23.2677	968.986	96.6521	27.0566	174.64	25.9272	28.7548	132.169	259.384	158.339	14.1243
HGF-mRNA	4.36269	34.6795	53.352	14.2403	150.627	12.9636	23.2777	45.5755	46.9099	80.5984	15.786
FREM2-mRNA	19.3897	2.03997	9.2786	45.569	163.725	42.1318	18.257	95.7086	52.4287	66.8795	34.8953
CD34-mRNA	10.6643	389.634	228.099	152.846	235.764	135.655	168.421	223.32	684.332	238.937	104.686
S100A7-mRNA	3.3932	4.07994	21095.7	180.852	2.183	1.38896	1791.02	113.939	551.881	4.00134	0.83084
CDKN2B-mRNA	108.582	175.437	121.395	91.138	139.712	27.7792	697.419	177.744	154.527	105.178	67.2981
BRCA1-mRNA	51.8675	26.5196	30.9287	64.5561	30.562	9.72272	129.169	50.1331	55.1881	42.8715	51.5121
RBX1-mRNA	472.14	944.506	1162.15	1023.88	657.084	786.151	1021.94	1002.66	1266.57	1242.13	1897.64
PARP4-mRNA	174.992	328.435	286.09	241.611	277.241	507.433	264.271	200.532	234.549	286.381	381.356
PDGFRA-mRNA	27.6304	367.195	484.807	148.099	842.639	176.861	170.247	127.611	419.43	382.414	246.76
TMEM45B-mRNA	19.8745	48.9593	111.343	3.79742	48.026	4.62986	8.6721	9.1151	52.4287	169.199	2.49252
MYCT1-mRNA	1.93897	50.9993	37.1144	25.1579	80.7711	28.7052	28.7548	54.6906	99.3386	30.8675	21.6019
NSD1-mRNA	288.422	167.278	177.84	135.758	198.653	235.66	270.204	205.09	198.677	246.368	232.635
MYCN-mRNA	23.2677	73.4389	27.0626	42.2463	172.457	35.187	25.5599	72.9208	46.9099	90.8875	89.7308
NOTCH2-mRNA	929.737	832.308	906.21	1280.68	659.267	2312.15	1271.6	1586.03	1040.3	1190.68	667.996
BMP5-mRNA	6.30166	16.3198	6.18574	13.291	63.3071	36.5759	200.371	50.1331	13.797	119.468	12.4626
FSTL1-mRNA	468.746	4510.37	1561.9	892.868	3368.37	435.67	1905.58	706.42	4299.15	1801.17	1564.47
CDKN2D-mRNA	50.4133	57.1192	40.9805	56.4866	126.614	83.8006	39.2527	100.266	49.6693	51.4458	56.4972
BCAS1-mRNA	51.8675	263.156	6.18574	19.4618	100.418	25.4643	34.6884	50.1331	60.7069	288.096	8.3084
RASGRF2-mRNA	33.4473	63.2391	44.8466	40.3476	137.529	36.1129	49.7505	118.496	132.451	122.898	36.557
THBS2-mRNA	17.9355	2374.53	804.919	589.074	2676.36	500.951	664.557	492.216	1741.18	1726.29	889.83
NOTCH3-mRNA	140.091	811.908	634.038	611.384	663.633	2260.3	1075.8	574.251	1186.54	820.846	531.738
FAM83D-mRNA	204.562	40.7994	174.747	239.712	48.026	67.596	148.795	86.5935	74.5039	120.04	243.436
LAG3-mRNA	15.9965	20.3997	95.8789	67.8788	13.098	19.9084	165.226	59.2482	57.9475	21.1499	39.0495
CDCA5-mRNA	136.698	61.1991	164.695	99.6822	122.248	231.03	218.628	132.169	46.9099	194.922	237.62
SHE-mRNA	23.2677	91.7987	80.4146	94.4608	244.496	86.5785	152.903	164.072	115.895	120.04	42.3729
NEIL3-mRNA	5.81692	8.15988	17.0108	15.6643	19.647	16.6675	65.7254	41.018	35.8723	34.2972	21.6019
FOXA1-mRNA	22.2982	679.31	2.31965	6.64548	87.3201	23.1493	44.7298	36.4604	154.527	659.077	20.771
ECM2-mRNA	14.5423	232.557	184.799	84.4926	281.607	61.1142	78.0489	109.381	342.166	578.479	98.87
KRT7-mRNA	2162.92	1093.42	525.788	1157.74	54.575	571.788	365.597	829.474	612.588	1569.1	1527.92
GPX3-mRNA	28.1151	1407.58	680.431	259.648	1517.19	375.482	397.091	264.338	383.557	233.792	251.745
PTEN-mRNA	96.4639	169.318	180.16	137.182	344.914	137.507	107.717	186.86	251.106	170.914	57.328
PDGFB-mRNA	39.7489	146.878	111.343	88.7646	52.392	28.2422	70.7461	100.266	80.0227	150.908	58.1588
WNT5A-mRNA	47.0201	85.6788	480.168	201.263	275.058	37.5019	1482.93	847.705	113.136	852.856	137.92
NRCAM-mRNA	0.969486	48.9593	39.4341	48.4171	28.379	12.9636	49.294	18.2302	27.594	57.7336	7.47756
RELN-mRNA	1.45423	20.3997	4.6393	4.74677	172.457	7.40778	4.10784	18.2302	46.9099	4.00134	4.98504
CDKN2C-mRNA	138.636	67.319	91.2396	131.96	56.758	199.547	76.6796	68.3633	110.376	114.896	127.119
FANCF-mRNA	55.7454	81.5988	76.5485	167.561	137.529	178.25	49.7505	141.284	113.136	85.7429	93.0541
CKS1B-mRNA	810.006	407.994	976.573	1632.42	897.214	1285.25	1795.58	1973.42	427.708	1482.21	1651.71
CHEK2-mRNA	81.9216	75.4789	166.242	148.099	181.189	228.715	130.081	123.054	124.173	174.916	137.92
AGT-mRNA	3.3932	34.6795	88.92	7.12016	1130.79	7.87077	14.6056	264.338	5.51881	16.577	30.7411
HAS1-mRNA	8.72537	14.2798	6.18574	12.3416	65.4901	12.0376	8.6721	41.018	13.797	43.4431	16.6168
VIM-mRNA	9638.14	17319.3	9575.52	7647.05	9467.68	11141.8	4387.17	11849.6	20174	13754.9	20779.3
CDCA8-mRNA	15.027	10.1999	6.95895	26.5819	111.333	56.0214	19.6263	54.6906	16.5564	71.4525	19.9402
CCNE1-mRNA	1350.49	79.5589	126.034	244.459	438.783	77.3187	607.047	319.029	88.301	84.5997	247.59
FGF12-mRNA	20.8439	26.5196	6.95895	40.8222	54.575	40.7428	39.7091	31.9029	8.27821	37.7269	14.1243
NAT1-mRNA	7.75589	63.2391	10.0518	18.5124	72.0391	8.79674	26.4727	22.7878	46.9099	47.4444	14.1243
CCL5-mRNA	152.209	101.999	1570.4	424.361	135.346	80.5596	311.739	638.057	314.572	88.0294	384.679
FOXC1-mRNA	476.987	65.2791	363.412	348.888	157.176	695.869	61.1611	405.622	110.376	192.064	623.13
CDC7-mRNA	110.037	148.918	346.401	139.08	98.2351	193.528	185.309	100.266	102.098	250.369	117.979
SKA3-mRNA	26.6609	16.3198	36.3412	46.0437	117.882	129.173	41.9912	50.1331	27.594	49.7309	84.7457
XRCC2-mRNA	14.5423	32.6395	80.4146	139.08	150.627	216.678	260.619	109.381	16.5564	65.1646	58.9897
FZD10-mRNA	5.33217	6.11991	13.9179	17.0884	63.3071	10.6487	14.1492	27.3453	60.7069	30.2958	7.47756
PCK1-mRNA	10.1796	16.3198	5.41252	32.2781	2032.37	32.4091	22.3649	391.949	38.6317	64.0214	12.4626
HELLS-mRNA	87.2537	79.5589	142.272	178.953	141.895	199.547	158.836	168.629	115.895	123.47	242.605
COL2A1-mRNA	108.098	69.359	123.715	49.8411	150.627	56.4843	52.489	91.151	85.5415	69.7376	61.4822
IRF6-mRNA	798.372	469.193	926.314	842.552	277.241	465.301	223.649	865.935	883.01	843.139	1394.98
FOSL1-mRNA	448.387	116.278	132.22	47.4677	198.653	70.3739	36.5141	195.975	66.2257	141.762	259.222
ELK3-mRNA	97.4333	424.314	339.442	310.439	399.489	121.765	256.512	414.737	656.738	381.27	240.944
CNTFR-mRNA	20.3592	22.4397	7.73217	345.565	52.392	8.33376	10.4978	31.9029	33.1129	28.581	20.771
CD1E-mRNA	24.2371	12.2398	9.2786	28.4806	85.1371	26.8532	17.8006	150.399	126.933	59.4484	22.4327
JAK1-mRNA	361.618	703.79	395.887	478	547.933	218.53	414.435	738.323	609.828	500.167	319.874
CEACAM6-mRNA	56.2302	18.3597	105.931	151.897	141.895	204.64	63.8997	41.018	1131.36	2831.23	9.97009
WNT5B-mRNA	85.7995	36.7195	109.797	18.9871	124.431	38.4279	37.4269	68.3633	30.3535	122.327	31.5719
PIM1-mRNA	467.292	148.918	255.935	130.062	251.045	138.896	141.949	168.629	209.715	59.4484	283.317
ERBB2-mRNA	331.564	542.632	374.237	557.271	63.3071	151.86	340.494	309.913	298.016	329.253	215.188
CDKN3-mRNA	58.1692	22.4397	43.3002	31.3287	17.464	27.3162	55.684	22.7878	41.3911	99.4618	65.6364
FAP-mRNA	13.0881	866.987	182.479	139.08	491.175	45.3727	142.861	195.975	394.595	319.535	125.457
SLC39A6-mRNA	441.601	424.314	444.6	367.4	240.13	683.831	597.005	524.118	361.482	605.345	372.217
OLFML2B-mRNA	68.8335	414.114	282.224	191.77	323.084	62.9662	199.915	223.32	336.647	995.19	104.686
BMP6-mRNA	15.9965	42.8394	33.2483	19.4618	117.882	33.798	32.8627	36.4604	30.3535	37.7269	21.6019
TIE1-mRNA	24.2371	93.8386	69.5895	63.1321	154.993	65.2811	54.7711	59.2482	118.654	57.7336	32.4028
WEE1-mRNA	374.706	324.355	176.293	1133.05	185.555	230.567	376.095	578.809	215.234	209.213	558.325
SMO-mRNA	27.1456	42.8394	29.3822	71.2016	139.712	171.305	60.2483	104.824	60.7069	65.1646	52.343
KRT6B-mRNA	427.543	8.15988	2707.81	184.175	93.8691	53.2434	39.7091	118.496	129.692	89.7443	72.2831
CD44-mRNA	53417.7	1334.14	2611.15	772.3	1043.47	1657.49	2663.7	1390.05	3165.04	523.604	1551.18
MYBL2-mRNA	116.823	34.6795	103.611	192.719	26.196	68.522	149.251	86.5935	33.1129	78.8835	235.128
CXXC5-mRNA	103.735	593.631	289.956	103.48	598.143	86.1155	1844.87	346.374	447.024	739.104	521.768
PRF1-mRNA	25.2066	6.11991	22.4233	20.4111	69.8561	22.2234	30.5806	18.2302	13.797	29.7242	15.786
BAIAP2L1-mRNA	446.933	342.715	204.903	215.978	148.444	381.501	254.686	323.586	195.918	157.767	181.123
ADM-mRNA	115.369	130.558	190.211	61.2334	61.1241	29.6311	189.873	127.611	223.512	43.4431	83.084
PPARG-mRNA	47.5048	85.6788	31.7019	74.999	222.666	75.9298	119.584	159.514	82.7821	110.894	54.0046
BMP2-mRNA	36.3557	20.3997	71.136	15.1897	172.457	25.9272	24.647	54.6906	52.4287	208.07	28.2486
JCAD-mRNA	44.1116	348.835	122.942	133.384	416.953	111.117	112.281	145.842	248.346	262.945	83.9149
PSMB10-mRNA	86.2843	163.198	248.976	178.004	189.921	67.596	194.438	136.727	179.361	106.321	209.372
IFT140-mRNA	76.5894	108.118	124.488	141.454	69.8561	135.655	115.019	109.381	126.933	74.8822	122.134
TNKS-mRNA	95.4944	157.078	108.25	91.138	137.529	154.637	148.795	91.151	184.88	89.7443	109.671
SFRP4-mRNA	6.7864	308.036	77.3217	38.9235	15.281	10.1857	86.2645	63.8057	41.3911	1374.75	215.188
MAPT-mRNA	51.3828	18.3597	10.0518	32.7527	54.575	18.0565	28.2984	59.2482	49.6693	24.5796	9.13925
PROM1-mRNA	1623.4	71.399	1106.47	1385.11	179.006	162.045	40.1655	3992.41	19.3158	592.77	935.526
ACVR1C-mRNA	11.1491	16.3198	6.95895	16.6137	93.8691	22.2234	10.9542	45.5755	13.797	33.1539	18.2785
SFRP1-mRNA	450.811	77.5189	344.082	1462.01	187.738	268.995	79.4182	6335	135.211	86.3146	618.976
TBC1D9-mRNA	75.1352	732.349	215.728	249.68	272.875	68.985	210.869	173.187	154.527	350.403	86.4074
MELK-mRNA	234.131	57.1192	118.302	246.832	39.294	101.857	297.59	177.744	88.301	48.016	396.311
STAT1-mRNA	371.798	669.11	1780.72	1634.79	565.397	215.752	2262.5	710.978	1898.47	579.622	578.265
FUT3-mRNA	95.9791	12.2398	46.393	45.569	61.1241	28.7052	33.7755	72.9208	66.2257	136.045	17.4477
ANXA9-mRNA	6.7864	10.1999	142.272	9.01887	58.9411	1.38896	45.6426	18.2302	68.9851	57.162	9.13925
SPC25-mRNA	29.0846	24.4796	36.3412	35.6008	82.9541	86.5785	74.8539	68.3633	55.1881	96.0321	73.9448
SNAI2-mRNA	6.7864	436.554	314.699	120.093	261.96	116.673	110.912	54.6906	447.024	282.38	196.909
AURKB-mRNA	167.236	28.5596	112.116	107.752	89.5031	191.676	182.57	91.151	52.4287	130.901	234.297
POLQ-mRNA	56.7149	28.5596	68.8163	61.2334	96.0521	35.65	170.703	118.496	46.9099	92.0308	34.0645
KLRK1-mRNA	65.4403	28.5596	71.136	56.4866	74.2221	43.5207	79.8746	68.3633	107.617	35.4404	46.5271
WRN-mRNA	137.667	155.038	138.406	97.7835	80.7711	128.247	158.38	141.284	190.399	106.893	79.7607
RARRES3-mRNA	63.0166	95.8786	143.045	320.407	388.574	67.596	567.794	164.072	173.843	982.042	61.4822
MMP3-mRNA	15.027	310.076	558.263	65.0308	104.784	25.0013	21.9085	91.151	115.895	61.7349	387.172
FOS-mRNA	148.816	91.7987	78.0949	21.8352	45.843	32.872	23.2777	50.1331	80.0227	22.8648	81.4224
BCL2A1-mRNA	42.1726	24.4796	71.136	51.7398	128.797	41.6688	34.6884	72.9208	57.9475	48.5877	115.487
TNN-mRNA	13.0881	20.3997	10.825	85.4419	163.725	28.2422	17.3442	177.744	41.3911	72.5957	35.7261
NPEPPS-mRNA	551.153	685.43	569.088	504.582	434.417	399.094	452.775	382.834	562.919	324.108	400.465
SUV39H2-mRNA	266.609	118.318	146.911	478	416.953	537.99	315.847	423.852	176.602	357.262	206.048
LRRC32-mRNA	6.7864	461.033	143.818	72.6256	340.548	72.2259	83.9824	104.824	146.248	139.475	63.1439
PKMYT1-mRNA	106.643	24.4796	68.0431	62.6574	8.73201	66.6701	78.0489	41.018	16.5564	55.4471	200.233
VIT-mRNA	16.966	28.5596	6.95895	25.1579	104.784	26.8532	17.3442	31.9029	77.2633	131.473	12.4626
EMCN-mRNA	1.93897	73.4389	77.3217	36.5501	61.1241	43.9837	42.9041	22.7878	245.587	37.7269	23.2635
CDC14A-mRNA	31.993	26.5196	37.8876	42.2463	76.4051	55.5584	52.9454	63.8057	110.376	42.8715	20.771
WDR77-mRNA	177.416	130.558	239.697	234.491	113.516	114.358	101.783	191.417	129.692	160.053	266.7
PLCB1-mRNA	69.803	53.0392	68.0431	94.4608	183.372	115.284	91.7417	118.496	88.301	54.8755	40.7112
CREBBP-mRNA	164.328	330.475	320.112	318.034	329.633	180.565	324.975	401.064	444.264	384.7	413.759
MLH1-mRNA	79.4979	163.198	147.684	132.91	203.019	186.121	151.077	168.629	206.955	216.072	104.686
HIST1H1C-mRNA	2618.58	909.827	1479.94	3104.39	1039.11	1633.42	1732.14	1795.68	1978.49	1918.93	3929.88
VCAN-mRNA	425.604	3125.23	1183.8	667.871	5485.88	708.369	635.345	565.136	2091.63	1285	992.024
PPP2R2C-mRNA	153.664	91.7987	151.551	7.12016	8.73201	3.24091	230.952	332.701	195.918	174.916	136.258
NEO1-mRNA	99.8571	210.117	312.38	410.596	270.692	70.8369	514.849	227.878	424.948	415.567	169.491
FGL2-mRNA	65.4403	126.478	251.296	200.788	257.594	39.3539	227.3	127.611	814.024	130.901	155.367
CDK1-mRNA	290.361	91.7987	366.505	285.281	126.614	366.685	535.844	214.205	162.805	481.875	723.662
MYC-mRNA	1162.9	271.316	1739.74	1297.29	392.94	1802.41	435.887	1098.37	540.843	604.202	1250.41
LAMA3-mRNA	37.3252	34.6795	64.9502	45.0943	109.15	59.2623	94.9366	86.5935	176.602	25.7229	23.2635
CDK6-mRNA	528.855	301.916	173.201	120.568	292.522	404.187	79.8746	182.302	160.045	248.655	256.73
PALB2-mRNA	22.2982	34.6795	35.568	48.4171	220.483	56.9473	47.4683	72.9208	30.3535	100.605	39.8803
MRE11-mRNA	204.077	157.078	218.82	196.042	194.287	148.156	523.521	236.993	248.346	206.926	125.457
PPARGC1A-mRNA	21.3287	12.2398	17.784	18.0377	122.248	150.008	39.2527	31.9029	35.8723	56.5903	13.2934
PRKACA-mRNA	592.356	685.43	596.924	740.497	700.744	723.648	482.442	542.349	825.062	593.913	650.548
DLL3-mRNA	46.0506	10.1999	13.9179	22.3098	74.2221	14.8156	31.037	59.2482	13.797	26.8661	15.786
TCF4-mRNA	56.2302	352.915	406.712	210.757	347.097	150.008	209.5	218.762	703.648	381.27	127.119
CDH1-mRNA	524.492	1036.31	1077.09	1183.37	493.358	774.576	2366.57	1221.42	1683.24	1076.36	2084.58
FSTL3-mRNA	163.358	281.516	52.5788	130.062	314.352	53.7064	63.8997	373.719	113.136	75.4538	48.1887
CDH3-mRNA	235.585	34.6795	801.053	749.041	19.647	81.4856	246.927	515.003	135.211	121.183	1745.6
CD36-mRNA	32.9625	467.153	256.708	81.6445	312.169	87.9674	83.526	186.86	82.7821	1271.85	44.0345
CMKLR1-mRNA	95.4944	89.7587	248.203	100.157	205.202	48.1506	111.368	214.205	201.437	326.966	72.2831
HDAC11-mRNA	264.67	97.9186	151.551	200.314	157.176	150.471	201.74	337.259	124.173	212.642	196.909
CXCL5-mRNA	6.30166	6.11991	87.3735	12.3416	198.653	227.326	10.9542	59.2482	2.7594	34.2972	76.4373
HMGA1-mRNA	1500.76	236.637	886.88	1199.03	425.685	358.352	284.354	797.571	391.835	489.878	1347.62
PIK3R2-mRNA	350.469	458.993	315.473	325.629	235.764	444.467	270.204	227.878	455.302	161.197	404.619
DTX1-mRNA	8.72537	28.5596	7.73217	12.8163	45.843	1.38896	12.7799	27.3453	19.3158	8.00267	16.6168
BAD-mRNA	81.4368	155.038	124.488	61.2334	196.47	159.73	60.2483	109.381	137.97	204.068	81.4224
PREP-mRNA	98.8876	97.9186	117.529	224.522	74.2221	91.6713	146.513	91.151	143.489	133.759	99.7009
MMP9-mRNA	14.0575	26.5196	1742.83	717.237	87.3201	65.7441	329.996	925.183	317.332	8394.23	815.885
FBN1-mRNA	4.84743	1572.82	599.243	167.561	742.221	125.932	188.96	173.187	1801.89	1251.85	299.933
HLA-DPA1-mRNA	523.038	2313.33	2376.87	1409.79	1722.39	481.043	3986.88	2237.76	4155.66	2594.01	1979.06
PDCD1LG2-mRNA	11.1491	48.9593	111.343	90.6634	98.2351	12.9636	114.563	86.5935	154.527	84.0281	57.328
SCUBE2-mRNA	11.6338	26.5196	68.0431	29.9047	126.614	22.2234	45.1862	82.0359	93.8198	93.174	19.1093
TTK-mRNA	45.5658	10.1999	37.8876	96.8342	26.196	102.32	114.107	45.5755	16.5564	29.7242	132.104
CXCL12-mRNA	9.69486	293.756	415.218	59.8093	1002	40.2798	62.074	123.054	491.174	144.048	136.258
HSPA2-mRNA	37.3252	55.0792	137.633	30.3793	168.091	48.1506	368.336	45.5755	204.196	73.7389	60.6514
SCARA5-mRNA	7.27114	81.5988	6.18574	9.49355	69.8561	12.9636	9.58495	22.7878	118.654	48.016	8.3084
ETV7-mRNA	15.9965	18.3597	99.745	64.0814	58.9411	22.6863	43.8169	104.824	63.4663	50.3025	44.8654
CD27-mRNA	14.0575	14.2798	37.8876	33.7021	65.4901	33.798	78.5053	50.1331	137.97	26.2945	38.2187
NFATC1-mRNA	79.4979	203.997	215.728	141.929	163.725	443.078	87.6338	200.532	168.324	312.676	108.009
SIGIRR-mRNA	269.032	83.6388	106.704	71.6763	115.699	27.7792	48.3812	127.611	99.3386	110.894	91.3925
PLCB4-mRNA	109.552	171.358	95.1057	99.6822	43.66	163.434	258.337	141.284	151.767	121.755	72.2831
KIAA0040-mRNA	87.2537	203.997	173.201	91.138	106.967	64.8181	56.5968	305.356	96.5792	269.233	83.9149
NCAM1-mRNA	8.24063	12.2398	6.18574	21.3605	117.882	15.2786	10.0414	86.5935	35.8723	129.186	29.9103
ADD1-mRNA	243.341	430.434	378.103	320.407	482.443	295.385	431.779	537.791	634.663	745.964	337.321
LEMD1-mRNA	3.3932	2.03997	4.6393	3.32274	2.183	1.85195	2.28213	4.55755	2.7594	1.14324	4.1542
CDH2-mRNA	26.1761	120.358	17.0108	28.4806	646.169	113.895	28.2984	95.7086	27.594	89.1727	57.328
FLI1-mRNA	50.4133	150.958	197.17	106.802	203.019	74.0778	130.538	109.381	314.572	140.047	81.4224
CXCL10-mRNA	19.3897	124.438	2451.1	1106.95	39.294	33.335	1343.72	1517.66	808.506	205.211	413.759
CDC25A-mRNA	60.5929	22.4397	31.7019	74.5243	78.5881	89.3564	57.9661	86.5935	24.8346	92.6024	48.1887
ITGB1-mRNA	3960.35	3992.22	2088.46	4570.19	5210.83	1594.99	5395.87	3682.5	2886.34	2771.78	2674.48
ROCK1-mRNA	238.009	203.997	242.017	164.238	137.529	184.732	205.848	173.187	176.602	107.464	198.571
CTSW-mRNA	25.6914	10.1999	27.8358	17.5631	69.8561	23.1493	34.232	50.1331	46.9099	38.2985	20.771
PRKCA-mRNA	279.212	48.9593	95.1057	33.7021	111.333	58.7993	42.9041	45.5755	52.4287	77.1686	160.352
EIF2AK3-mRNA	255.944	271.316	122.942	173.257	257.594	260.661	232.321	232.435	176.602	356.119	169.491
MAP3K12-mRNA	25.2066	28.5596	43.3002	12.3416	37.111	20.3714	23.7342	13.6727	49.6693	23.4364	17.4477
SOX10-mRNA	521.099	2.03997	616.254	433.855	152.81	1441.28	0.456426	865.935	66.2257	29.7242	844.965
CKMT1A-mRNA	313.629	77.5189	173.974	335.597	200.836	41.6688	138.297	177.744	198.677	294.956	85.5766
TTYH1-mRNA	9.69486	4.07994	13.1447	13.7656	91.6861	12.9636	9.58495	27.3453	13.797	26.2945	173.646
SHC4-mRNA	4.84743	2.03997	146.138	8.06951	10.915	586.141	4.10784	4.55755	5.51881	14.8621	250.083
IL1RN-mRNA	17.9355	2.03997	104.384	23.2592	80.7711	16.2045	22.8213	31.9029	85.5415	41.1566	40.7112
HIST1H3H-mRNA	227.344	169.318	190.985	735.75	309.986	769.021	581.031	282.568	375.279	377.841	122.134
TAP2-mRNA	295.208	140.758	572.954	481.797	216.117	68.059	251.947	319.029	270.422	161.768	229.312
SFN-mRNA	1133.33	301.916	3988.25	239.237	117.882	50.0025	398.46	54.6906	3634.14	269.804	689.598
FAM124B-mRNA	12.6033	48.9593	37.8876	15.6643	91.6861	33.798	15.5185	104.824	82.7821	43.4431	16.6168
KRT14-mRNA	311.205	8.15988	9307.99	91.6127	113.516	16.2045	15.9749	36.4604	21686.2	70.8808	360.585
HLA-DMA-mRNA	246.249	489.593	490.22	175.631	349.28	120.839	723.435	278.011	844.378	356.691	469.425
ID2-mRNA	237.524	161.158	116.756	123.416	382.025	221.308	47.9247	150.399	184.88	254.371	201.063
FNBP1-mRNA	374.222	542.632	438.414	440.501	478.077	411.595	394.352	656.287	844.378	414.996	267.531
MKI67-mRNA	376.161	116.278	235.831	314.711	235.764	442.615	578.748	291.683	242.828	281.237	477.733
DDX39A-mRNA	258.853	285.596	309.287	259.648	264.143	368.074	393.896	323.586	251.106	258.372	370.555
KRT5-mRNA	138.152	8.15988	2402.39	185.124	82.9541	98.1531	44.7298	63.8057	5284.26	36.012	639.747
SERPINB5-mRNA	404.276	20.3997	984.305	229.269	15.281	397.242	115.019	68.3633	1059.61	4.57296	603.19
HDC-mRNA	4.36269	57.1192	79.6414	6.1708	74.2221	18.0565	12.3235	27.3453	38.6317	36.012	11.6318
EYA4-mRNA	7.27114	20.3997	3.86609	11.3923	109.15	37.0389	30.5806	72.9208	35.8723	80.5984	15.786
BAIAP3-mRNA	7.75589	12.2398	9.2786	7.12016	17.464	5.09285	34.6884	36.4604	30.3535	13.7189	11.6318
ELOVL2-mRNA	9.21012	4.07994	6.95895	26.1072	174.64	32.4091	12.3235	91.151	46.9099	46.3012	9.97009
NDC80-mRNA	136.698	46.9193	207.995	176.58	183.372	142.6	516.218	236.993	137.97	248.083	319.043
EGLN2-mRNA	450.811	428.394	337.123	285.756	275.058	226.4	428.584	305.356	306.294	249.226	397.973
IL22RA2-mRNA	0.484743	10.1999	10.0518	16.139	67.6731	39.8168	50.2069	36.4604	22.0752	29.1526	13.2934
TWIST1-mRNA	31.993	130.558	68.8163	39.3982	43.66	7.40778	15.0621	36.4604	93.8198	41.1566	29.0794
THY1-mRNA	8.72537	1572.82	824.249	370.248	1338.18	212.974	318.129	401.064	1305.2	415.567	319.874
RB1-mRNA	169.175	497.753	394.341	324.205	397.306	162.971	458.252	214.205	433.227	301.815	103.855
ITGB3-mRNA	1.45423	89.7587	30.1555	23.7339	87.3201	21.2974	33.3191	45.5755	68.9851	314.391	44.8654
HIST3H2BB-mRNA	891.442	148.918	535.839	1132.11	211.751	1038.48	607.96	437.525	416.67	447.007	970.422
MME-mRNA	11.1491	630.351	225.779	61.708	91.6861	47.6876	471.488	82.0359	68.9851	81.17	81.4224
TGFB3-mRNA	13.5728	412.074	100.518	70.2522	200.836	41.6688	73.4846	109.381	267.662	144.048	72.2831
GPC4-mRNA	54.776	53.0392	24.7429	75.9484	144.078	188.435	64.8125	72.9208	60.7069	235.507	51.5121
RRM2-mRNA	467.292	218.277	490.993	578.157	285.973	517.619	328.627	350.931	427.708	546.468	1024.43
VEGFD-mRNA	2.90846	10.1999	14.6911	7.59484	63.3071	42.5948	17.8006	18.2302	19.3158	26.8661	10.8009
MTOR-mRNA	232.677	177.477	169.335	150.473	159.359	142.6	88.5467	241.55	179.361	125.756	136.258
SOX17-mRNA	1.45423	10.1999	3.86609	7.59484	37.111	3.24091	4.10784	31.9029	16.5564	36.012	6.64672
ZIC2-mRNA	78.5284	26.5196	20.1036	19.9364	93.8691	18.9824	144.231	86.5935	44.1505	37.7269	12.4626
NR4A3-mRNA	52.837	40.7994	41.7537	47.4677	192.104	33.335	42.4476	159.514	151.767	79.4551	53.1738
PTGER3-mRNA	44.5964	124.438	105.931	79.2711	117.882	13.4266	19.1699	77.4784	190.399	80.0267	31.5719
NRXN3-mRNA	4.36269	12.2398	4.6393	15.6643	146.261	23.1493	17.3442	68.3633	44.1505	76.0254	13.2934
IL7R-mRNA	31.993	55.0792	271.399	103.954	192.104	122.691	88.0903	127.611	275.94	64.593	126.288
TNFSF10-mRNA	55.2607	532.432	811.105	1207.58	571.947	236.123	1503.47	278.011	1266.57	1525.08	243.436
CD163-mRNA	786.738	554.872	1636.9	429.108	1106.78	138.433	398.916	510.446	565.678	210.928	471.087
CLDN7-mRNA	391.188	108.118	256.708	309.49	82.9541	86.1155	189.417	282.568	71.7445	232.078	322.366
MET-mRNA	379.554	48.9593	257.481	217.877	296.888	62.5032	111.824	501.331	223.512	67.4511	133.765
CHRNA5-mRNA	33.932	36.7195	57.2181	39.8729	17.464	70.3739	70.7461	27.3453	30.3535	65.1646	94.7158
CRYAB-mRNA	2019.44	322.315	1383.29	2032.57	285.973	793.559	64.3561	893.28	375.279	999.763	1153.21
BCL2L1-mRNA	341.744	356.995	210.315	290.502	325.267	155.1	144.687	218.762	267.662	348.116	160.352
HLA-DOB-mRNA	10.6643	12.2398	35.568	20.4111	13.098	5.09285	133.276	9.1151	102.098	5.7162	18.2785
CXCR6-mRNA	17.4507	18.3597	40.9805	50.3158	130.98	30.5571	66.6382	86.5935	68.9851	65.7363	37.3878
IGF1-mRNA	1.45423	18.3597	10.825	4.2721	13.098	7.40778	1.8257	4.55755	24.8346	5.14458	15.786
NETO2-mRNA	91.6164	42.8394	132.22	71.6763	165.908	142.137	78.9617	309.913	102.098	365.265	124.626
TFF1-mRNA	6.30166	44.8794	3.09287	18.0377	76.4051	13.4266	11.4107	41.018	38.6317	64.0214	11.6318
CDKN1B-mRNA	459.052	344.755	313.153	175.156	406.038	911.62	192.155	259.78	419.43	261.23	481.057
DPT-mRNA	9.69486	310.076	246.656	43.1956	179.006	83.8006	127.343	164.072	1672.2	701.949	216.019
GLI3-mRNA	29.0846	259.076	147.684	84.4926	157.176	71.2999	80.331	72.9208	394.595	292.098	81.4224
FOXM1-mRNA	238.009	73.4389	210.315	216.928	209.568	486.599	318.129	136.727	85.5415	264.66	392.988
RPS6KA5-mRNA	72.7114	87.7187	52.5788	150.947	39.294	142.137	95.3931	36.4604	107.617	39.4418	25.7561
CHIT1-mRNA	16.966	10.1999	6.95895	54.5879	150.627	30.5571	31.037	82.0359	35.8723	98.3186	406.281
GRB7-mRNA	298.117	193.797	105.158	372.147	28.379	45.3727	114.563	282.568	88.301	153.194	120.472
BORCS7-mRNA	79.4979	214.197	121.395	100.157	294.705	112.506	141.036	154.957	193.158	226.933	91.3925
MAD2L1-mRNA	56.7149	65.2791	81.961	100.157	109.15	230.567	148.339	68.3633	57.9475	109.179	108.009
HNF1A-mRNA	4.36269	14.2798	6.18574	14.2403	128.797	13.4266	7.75925	54.6906	16.5564	32.5823	10.8009
JAK3-mRNA	65.4403	87.7187	228.099	66.9295	128.797	27.7792	103.609	141.284	215.234	29.7242	56.4972
MED1-mRNA	267.093	242.756	242.017	165.188	130.98	173.62	181.201	209.647	270.422	194.922	191.924
DDR2-mRNA	19.3897	469.193	221.913	223.573	220.483	115.747	970.818	255.223	361.482	213.214	231.804
PRKACB-mRNA	70.2877	144.838	124.488	67.4042	85.1371	56.9473	104.978	54.6906	179.361	118.897	59.8205
APH1B-mRNA	21.8134	59.1591	34.0215	49.8411	91.6861	30.0941	67.5511	113.939	102.098	66.3079	47.3579
IL1B-mRNA	24.7219	18.3597	52.5788	49.3664	148.444	129.173	49.294	191.417	55.1881	68.5944	37.3878
SLC2A1-mRNA	32.9625	22.4397	30.9287	47.4677	76.4051	60.6512	46.5555	95.7086	44.1505	40.585	72.2831
NOTCH1-mRNA	321.869	79.5589	230.419	235.915	154.993	88.4304	68.4639	200.532	132.451	95.4605	231.804
NKG7-mRNA	190.504	57.1192	264.44	182.276	227.032	47.2246	172.073	223.32	231.79	63.4498	76.4373
CD24-mRNA	890.473	1150.54	1663.96	3505.49	493.358	873.192	816.546	3955.95	226.271	147.478	3477.9
E2F5-mRNA	95.0096	59.1591	72.6824	84.0179	30.562	246.772	40.1655	236.993	27.594	93.7456	113.825
FHL1-mRNA	30.0541	375.355	82.7342	79.7458	259.777	121.302	66.6382	59.2482	402.873	148.049	98.87
CDC14B-mRNA	137.182	150.958	80.4146	94.9355	174.64	90.2824	105.434	100.266	165.564	141.762	72.2831
MMP7-mRNA	1352.43	77.5189	701.308	228.32	203.019	1000.98	230.495	1326.25	278.7	53.1606	3929.88
MCM3-mRNA	249.158	173.397	443.053	635.593	283.79	650.959	1098.16	473.985	306.294	423.57	902.293
AGR2-mRNA	4.84743	524.272	138.406	6.1708	52.392	48.1506	73.941	9.1151	165.564	4689.57	5.81588
GDF15-mRNA	11.6338	122.398	13.1447	22.7845	65.4901	18.5195	65.2689	22.7878	41.3911	69.166	12.4626
HOXB13-mRNA	15.9965	26.5196	20.1036	14.2403	69.8561	8.79674	14.6056	68.3633	35.8723	102.892	52.343
FOXC2-mRNA	3.3932	8.15988	51.0323	26.5819	89.5031	27.3162	17.3442	95.7086	27.594	104.606	19.1093
ZEB2-mRNA	277.758	636.471	684.297	306.642	1067.49	201.862	335.93	423.852	1007.18	467.585	268.361
ZEB1-mRNA	31.993	283.556	154.643	120.093	392.94	82.8746	106.347	273.453	367.001	243.51	85.5766
GZMB-mRNA	10.1796	10.1999	10.0518	8.06951	8.73201	6.48181	11.8671	22.7878	24.8346	6.85944	17.4477
CACNA2D3-mRNA	5.81692	8.15988	111.343	6.64548	13.098	5.09285	20.5392	27.3453	24.8346	95.4605	7.47756
HBB-mRNA	984.513	146.878	4.6393	43.6703	185.555	148.619	258.794	177.744	38.6317	504.169	91.3925
CDKN1C-mRNA	129.911	95.8786	77.3217	72.6256	196.47	47.2246	42.9041	236.993	132.451	129.186	115.487
JAG1-mRNA	55.2607	354.955	423.723	112.973	255.411	89.8194	990.445	141.284	750.558	435.574	169.491
TFDP1-mRNA	400.398	318.235	357.226	852.52	368.927	371.778	666.839	428.41	474.618	317.249	1365.07
ZBTB16-mRNA	3.3932	28.5596	13.9179	25.6326	54.575	23.6123	10.4978	27.3453	60.7069	15.4337	9.97009
GPR160-mRNA	106.159	801.708	46.393	55.0626	124.431	89.8194	52.489	91.151	118.654	292.669	54.8355
FAM198B-mRNA	118.277	1701.34	794.867	377.843	967.07	124.543	2118.27	483.1	946.476	1647.98	453.639
PAX5-mRNA	5.33217	10.1999	5.41252	6.64548	37.111	4.62986	12.7799	13.6727	8.27821	15.4337	2.49252
HLA-DQA1-mRNA	428.998	4.07994	1268.85	1.42403	779.332	3.24091	0.456426	1554.12	2276.51	2.8581	712.861
AR-mRNA	8.72537	53.0392	15.4643	25.1579	130.98	111.117	15.0621	54.6906	251.106	278.95	17.4477
ZNF205-mRNA	105.189	108.118	98.1986	97.7835	133.163	85.6525	81.7003	118.496	146.248	154.337	113.825
EXO1-mRNA	91.6164	26.5196	106.704	128.638	128.797	287.978	96.3059	104.824	55.1881	114.324	183.616
ADCY9-mRNA	65.925	91.7987	92.786	82.5938	340.548	105.561	95.8495	200.532	140.73	180.632	70.6214
GGH-mRNA	245.765	83.6388	371.917	220.725	818.626	479.191	1533.59	761.111	168.324	262.373	746.095
MUS81-mRNA	206.501	252.956	312.38	143.827	130.98	265.291	141.492	255.223	231.79	156.052	238.451
EPAS1-mRNA	113.915	591.591	372.691	137.182	1010.73	429.651	265.184	309.913	518.768	355.547	157.029
TP53-mRNA	625.318	371.275	334.03	189.396	355.829	1001.9	1352.39	287.126	502.212	504.169	128.78
CXADR-mRNA	698.999	161.158	969.614	187.972	325.267	256.032	471.488	414.737	1280.36	664.222	321.535
PAX8-mRNA	13.5728	8.15988	6.18574	9.01887	78.5881	22.6863	5.93354	31.9029	30.3535	26.2945	24.9252
MIS18A-mRNA	135.728	101.999	126.808	138.131	139.712	151.397	203.11	195.975	129.692	106.893	169.491
CACNA2D1-mRNA	16.966	134.638	103.611	40.8222	312.169	83.8006	99.0445	54.6906	253.865	68.0227	34.0645
NOD2-mRNA	23.7524	24.4796	168.561	133.384	120.065	42.1318	79.4182	232.435	160.045	44.5863	53.1738
PGR-mRNA	1.45423	20.3997	9.2786	6.1708	41.477	14.3526	5.93354	22.7878	27.594	19.4351	8.3084
POLD1-mRNA	97.4333	81.5988	113.663	94.4608	128.797	70.8369	87.6338	91.151	110.376	41.1566	127.949
BBOX1-mRNA	8.72537	6.11991	69.5895	43.6703	26.196	23.6123	11.4107	446.64	154.527	24.008	116.318
PRKAA2-mRNA	72.7114	46.9193	8.50539	21.3605	74.2221	37.9649	33.7755	41.018	22.0752	26.8661	26.5869
RASGRP1-mRNA	45.5658	48.9593	279.905	63.6068	37.111	180.565	39.7091	54.6906	154.527	16.0053	287.471
NUMBL-mRNA	401.367	122.398	85.8271	140.504	277.241	140.748	204.479	305.356	132.451	125.756	168.661
XRCC3-mRNA	57.1997	59.1591	94.3325	80.2205	21.83	80.5596	57.0533	41.018	124.173	56.0187	141.243
BCL11A-mRNA	109.552	30.5996	189.438	144.302	45.843	386.594	38.3398	113.939	419.43	16.0053	127.949
INHBB-mRNA	246.734	206.037	60.3109	16.139	111.333	212.511	91.7417	159.514	124.173	364.122	65.6364
MAPK10-mRNA	9.69486	38.7594	10.825	21.3605	87.3201	39.3539	16.4313	68.3633	46.9099	66.8795	19.1093
PDGFRB-mRNA	2.42371	962.866	578.366	279.11	707.293	197.695	289.831	273.453	927.16	438.432	240.944
UBE2C-mRNA	614.654	132.598	316.246	599.043	244.496	359.74	789.617	423.852	135.211	599.629	1096.71
NUPR1-mRNA	720.328	1168.9	771.671	1757.26	569.764	532.897	716.133	1116.6	1139.63	2030.39	844.134
RBL2-mRNA	236.07	334.555	407.485	457.114	456.247	293.07	345.971	428.41	524.287	384.128	295.779
MMRN2-mRNA	9.21012	136.678	148.458	56.0119	194.287	61.1142	87.1774	50.1331	176.602	141.762	43.2037
ANLN-mRNA	281.151	104.038	495.632	373.096	200.836	206.029	354.643	209.647	179.361	362.978	450.316
FLNC-mRNA	64.4708	291.716	57.9913	52.2145	279.424	80.0967	47.4683	95.7086	154.527	31.4391	45.6962
NRXN1-mRNA	6.7864	10.1999	6.18574	11.8669	63.3071	23.1493	7.75925	41.018	27.594	44.0147	13.2934
FGF18-mRNA	11.1491	22.4397	19.3304	18.0377	78.5881	15.2786	16.8878	45.5755	27.594	38.2985	13.2934
SMURF2-mRNA	310.72	287.636	200.263	393.507	150.627	431.966	269.291	387.392	262.143	320.107	265.038
DEPDC1-mRNA	92.1012	34.6795	68.0431	146.675	213.934	150.008	213.151	209.647	55.1881	145.763	127.119
EIF3B-mRNA	433.36	383.514	532.747	773.249	305.62	531.045	570.076	510.446	466.339	645.93	542.539
C5orf38-mRNA	5.33217	53.0392	43.3002	44.145	89.5031	55.5584	86.2645	127.611	74.5039	161.197	40.7112
DKK1-mRNA	24.2371	81.5988	235.831	5.69613	6.54901	13.8896	36.9705	18.2302	46.9099	370.41	7.47756
SKP1-mRNA	1123.63	2117.49	1948.51	2302.66	1899.21	1569.99	4283.1	1955.19	2500.02	3019.87	1020.27
CLDN4-mRNA	1576.38	746.629	1201.58	3064.99	154.993	811.615	1287.58	3290.55	584.994	647.645	1837.82
RAC3-mRNA	158.511	146.878	80.4146	140.03	78.5881	517.156	68.4639	218.762	66.2257	114.324	328.182
ID4-mRNA	93.5554	108.118	254.388	40.8222	150.627	139.359	49.294	132.169	176.602	70.3092	65.6364
HLA-DRA-mRNA	1944.79	6338.19	6621.06	3562.93	4545.01	1813.52	10864.3	5997.74	15643.1	6151.2	5762.71
CENPF-mRNA	219.589	104.038	606.975	564.391	111.333	315.757	380.659	405.622	173.843	401.277	770.189
FGF7-mRNA	5.81692	163.198	96.6521	48.8918	165.908	52.7805	59.3354	63.8057	96.5792	334.397	50.6813
HDAC10-mRNA	124.094	124.438	93.5593	75.9484	146.261	86.5785	99.0445	86.5935	140.73	350.403	83.084
MDM2-mRNA	492.499	7254.14	1159.83	757.11	860.103	689.85	620.74	947.971	825.062	851.713	435.36
PSAT1-mRNA	294.724	55.0792	120.622	61.708	98.2351	124.08	107.26	63.8057	102.098	137.189	181.123
DNAJC12-mRNA	8.24063	38.7594	7.73217	20.4111	133.163	77.7817	27.3856	50.1331	46.9099	73.1673	13.2934
FGF1-mRNA	10.1796	53.0392	21.6501	77.8471	109.15	19.4454	31.4934	118.496	35.8723	186.92	41.542
PLA2G4A-mRNA	31.5083	42.8394	160.829	50.3158	144.078	34.724	31.037	159.514	63.4663	53.1606	98.0392
SOX2-mRNA	5.33217	146.878	6.95895	16.139	48.026	14.8156	20.0828	72.9208	52.4287	22.8648	14.9551
HDAC1-mRNA	609.807	218.277	363.412	357.907	366.744	346.777	511.197	432.967	353.204	533.321	586.573
KRT17-mRNA	592.841	165.238	7110.5	1041.44	65.4901	162.971	877.251	27.3453	317.332	69.7376	2795.78
THBS4-mRNA	3.87794	22.4397	17.784	20.4111	34.928	36.5759	15.9749	45.5755	41.3911	29.1526	68.1289
HLA-DRB1-mRNA	1101.34	1958.37	4302.95	1224.67	2285.6	634.754	1246.5	3368.03	3681.05	1339.88	1606.85
PDE9A-mRNA	37.81	16.3198	65.7234	79.2711	17.464	6.9448	22.3649	41.018	52.4287	22.2932	41.542
ACTR3B-mRNA	107.128	85.6788	161.602	192.244	146.261	229.641	267.922	127.611	149.008	75.4538	191.093
TNFAIP6-mRNA	9.69486	163.198	228.099	114.397	355.829	59.2623	125.974	205.09	124.173	116.61	67.2981
INHBA-mRNA	6.7864	240.717	71.136	75.9484	628.705	25.0013	53.4019	123.054	110.376	286.953	107.178
TRIP13-mRNA	93.0707	30.5996	96.6521	130.536	39.294	46.2986	192.612	104.824	60.7069	50.8741	128.78
PLA2G2A-mRNA	116.823	752.749	139.179	36.0755	5852.63	125.932	28.2984	223.32	328.369	108.608	93.885
GADD45G-mRNA	3.87794	12.2398	10.825	10.9176	37.111	12.0376	10.4978	41.018	19.3158	18.2918	9.13925
WNT10A-mRNA	14.0575	16.3198	51.8055	20.4111	80.7711	16.6675	60.2483	50.1331	99.3386	33.1539	52.343
PFDN2-mRNA	847.331	291.716	533.52	627.998	242.313	605.586	232.777	692.748	176.602	324.108	859.089
IL12RB2-mRNA	29.0846	42.8394	182.479	81.6445	126.614	145.841	50.2069	373.719	85.5415	52.0174	118.81
SLPI-mRNA	77.0741	16.3198	848.219	92.0874	80.7711	123.617	553.189	132.169	195.918	71.4525	332.336
EFNA5-mRNA	51.8675	106.078	73.4556	54.5879	102.601	193.991	187.591	82.0359	113.136	138.332	28.2486
AURKA-mRNA	97.4333	57.1192	87.3735	189.396	248.862	229.641	253.773	154.957	63.4663	182.918	190.262
CCL7-mRNA	18.905	12.2398	53.352	158.542	148.444	26.3902	38.3398	104.824	24.8346	48.016	153.705
PIK3CD-mRNA	101.796	95.8786	128.354	164.713	150.627	39.8168	72.1153	182.302	206.955	47.4444	78.099
AGTR1-mRNA	6.30166	50.9993	15.4643	18.0377	375.476	33.798	32.8627	63.8057	77.2633	65.7363	19.9402
OGN-mRNA	0.484743	116.278	20.1036	15.6643	109.15	27.3162	18.7135	113.939	206.955	677.941	92.2233
CD8B-mRNA	43.1421	18.3597	27.8358	79.2711	255.411	54.6324	57.5097	136.727	102.098	149.193	47.3579
KIFC1-mRNA	548.729	95.8786	276.812	465.658	72.0391	471.783	294.851	227.878	107.617	185.205	913.925
SMAD4-mRNA	403.791	314.155	272.172	299.521	327.45	230.567	268.379	309.913	333.888	143.477	129.611
CD274-mRNA	14.5423	26.5196	52.5788	44.6197	100.418	24.0753	107.26	77.4784	55.1881	41.7282	29.9103
PPP2CB-mRNA	289.392	436.554	242.017	273.889	580.679	309.738	473.77	419.295	488.415	521.317	389.664
FAM214A-mRNA	38.2947	305.996	98.1986	80.6951	109.15	70.3739	53.4019	68.3633	154.527	365.265	41.542
EIF4EBP1-mRNA	600.597	287.636	423.723	148.099	277.241	497.71	301.698	337.259	209.715	428.143	417.913
TOP2A-mRNA	346.106	59.1591	371.917	380.691	122.248	275.014	408.045	200.532	190.399	190.349	407.943
NEIL1-mRNA	48.959	104.038	74.2288	82.1192	117.882	62.9662	61.6175	104.824	82.7821	112.037	46.5271
RPS6KB2-mRNA	96.9486	110.158	146.911	75.4737	89.5031	107.413	62.5304	54.6906	132.451	192.636	53.1738
EYA2-mRNA	28.5998	93.8386	73.4556	303.793	28.379	87.5044	19.1699	123.054	46.9099	270.376	43.2037
S1PR1-mRNA	9.21012	28.5596	35.568	29.9047	102.601	33.335	33.7755	72.9208	66.2257	45.1579	29.9103
DLL4-mRNA	6.7864	61.1991	47.9395	59.3347	87.3201	56.0214	52.0326	82.0359	68.9851	61.1633	35.7261
LIFR-mRNA	90.1622	69.359	164.695	37.4995	340.548	191.213	151.077	63.8057	212.474	209.213	41.542
BMP4-mRNA	18.905	281.516	30.9287	34.1768	165.908	64.8181	48.8376	95.7086	179.361	665.365	22.4327
FGFR2-mRNA	81.4368	59.1591	136.086	25.1579	130.98	306.497	26.4727	36.4604	485.655	257.229	103.855
HK2-mRNA	84.83	91.7987	176.293	156.643	130.98	190.287	119.127	113.939	126.933	202.353	193.586
IDO1-mRNA	10.1796	34.6795	194.077	73.1003	69.8561	32.872	198.089	145.842	220.752	33.7256	80.5915
CCNA2-mRNA	127.003	42.8394	163.922	193.668	124.431	413.447	315.847	100.266	96.5792	199.495	357.261
EDNRB-mRNA	24.2371	28.5596	77.3217	37.9742	340.548	56.0214	42.9041	100.266	126.933	54.8755	14.9551
EGFR-mRNA	134.759	155.038	230.419	126.264	275.058	174.083	250.122	182.302	557.4	104.035	99.7009
NDP-mRNA	13.5728	4.07994	20.8769	50.7905	72.0391	20.8344	18.7135	41.018	22.0752	57.162	20.771
PRKDC-mRNA	1080.98	461.033	1268.85	806.951	358.012	462.523	1100.44	1955.19	521.528	949.46	2044.7
DDB2-mRNA	67.3793	295.796	203.356	124.84	78.5881	93.9863	68.0075	86.5935	311.813	69.166	84.7457
AXIN2-mRNA	18.905	67.319	49.4859	33.2274	19.647	22.6863	58.4226	18.2302	171.083	17.7202	39.0495
TNKS2-mRNA	184.687	214.197	145.365	208.858	216.117	193.991	209.5	159.514	242.828	200.638	104.686
GNG4-mRNA	12.1186	4.07994	3.09287	32.2781	54.575	35.65	11.4107	82.0359	16.5564	50.3025	19.1093
TYK2-mRNA	181.779	246.836	214.954	116.296	165.908	252.328	88.5467	223.32	242.828	78.3119	118.81
KIT-mRNA	41.6879	42.8394	139.179	395.406	72.0391	992.643	52.9454	50.1331	226.271	118.897	54.8355
HES1-mRNA	147.362	138.718	194.851	206.01	137.529	406.039	188.048	150.399	215.234	279.522	260.053
PCNA-mRNA	189.05	305.996	366.505	262.497	349.28	182.417	592.898	296.241	215.234	189.778	544.201
KIF11-mRNA	99.3723	46.9193	96.6521	139.08	34.928	131.488	169.334	86.5935	66.2257	82.3132	139.581
LAD1-mRNA	322.354	124.438	1002.86	854.419	39.294	154.637	122.779	123.054	847.137	68.5944	768.527
BNC2-mRNA	22.2982	57.1192	15.4643	39.8729	102.601	23.6123	27.842	91.151	60.7069	57.7336	22.4327
TIGIT-mRNA	17.4507	36.7195	54.8984	54.5879	80.7711	27.3162	75.3103	36.4604	124.173	62.8782	43.2037
CD19-mRNA	7.27114	8.15988	10.0518	7.59484	85.1371	24.5383	35.6012	31.9029	22.0752	17.7202	8.3084
CCL4-mRNA	107.613	46.9193	356.453	226.421	333.999	102.32	128.256	710.978	206.955	176.63	140.412
EGF-mRNA	7.75589	44.8794	23.9697	47.4677	52.392	31.4831	70.7461	59.2482	49.6693	175.487	13.2934
JUN-mRNA	1113.45	748.669	538.159	779.895	574.13	267.606	360.577	1121.16	507.73	681.371	677.135
B3GNT3-mRNA	314.598	42.8394	57.9913	116.771	93.8691	20.8344	166.139	150.399	19.3158	48.016	59.8205
MCM2-mRNA	85.3148	67.319	93.5593	178.004	113.516	225.937	224.562	109.381	113.136	234.936	178.631
CDH5-mRNA	10.1796	114.238	96.6521	72.1509	179.006	76.8558	41.9912	182.302	204.196	105.75	37.3878
TMPRSS2-mRNA	26.1761	57.1192	16.2376	239.237	137.529	125.469	17.3442	54.6906	27.594	353.833	31.5719
LFNG-mRNA	48.959	369.235	111.343	58.3853	117.882	32.4091	56.5968	123.054	355.963	106.893	62.313
CDC20-mRNA	97.4333	24.4796	149.231	228.32	82.9541	170.842	165.226	136.727	38.6317	135.474	348.953
TGFB1-mRNA	486.197	834.348	860.591	428.159	617.79	200.936	568.707	414.737	1032.02	578.479	397.142
IL6-mRNA	42.6574	91.7987	72.6824	35.6008	1026.01	76.3928	55.684	82.0359	35.8723	45.1579	35.7261
CACNG1-mRNA	28.1151	10.1999	6.18574	12.3416	54.575	16.2045	21.452	50.1331	16.5564	62.8782	10.8009
TPSAB1-mRNA	6.30166	877.187	1476.07	32.2781	120.065	38.8909	135.102	86.5935	2577.28	125.756	350.615
GRB2-mRNA	165.297	297.836	236.604	234.016	218.3	219.456	233.69	168.629	242.828	169.199	273.347
AREG-mRNA	10.6643	144.838	130.674	30.3793	52.392	21.7604	11.8671	18.2302	27.594	34.2972	13.2934
ATP10B-mRNA	0.484743	2.03997	71.136	9.96822	72.0391	7.40778	21.9085	41.018	55.1881	16.577	3.32336
HEMK1-mRNA	164.328	87.7187	112.89	92.5621	163.725	65.7441	108.173	173.187	110.376	153.766	85.5766
FZD7-mRNA	195.836	112.198	97.4253	108.701	96.0521	268.532	304.436	63.8057	52.4287	101.748	203.556
HLA-DMB-mRNA	111.006	257.036	296.142	165.188	275.058	109.265	460.534	373.719	532.565	246.368	204.387
OAS3-mRNA	89.6775	236.637	1273.49	748.091	277.241	95.3752	504.807	314.471	298.016	298.385	237.62
IL20RB-mRNA	17.4507	18.3597	257.481	42.721	52.392	29.1681	45.1862	50.1331	513.249	56.5903	7.47756
TLR4-mRNA	127.972	275.396	400.526	171.358	425.685	74.0778	130.081	227.878	416.67	228.076	140.412
RASGRF1-mRNA	171.599	32.6395	64.177	70.7269	65.4901	12.0376	23.2777	31.9029	44.1505	129.186	245.929
LAMC2-mRNA	135.243	89.7587	321.658	158.068	24.013	39.8168	70.7461	232.435	176.602	18.8634	471.917
FLT3-mRNA	9.69486	16.3198	3.09287	9.96822	65.4901	25.4643	10.9542	27.3453	57.9475	28.581	15.786
SP1-mRNA	144.453	161.158	169.335	205.061	222.666	190.75	144.687	177.744	251.106	260.087	173.646
MAPK8IP2-mRNA	56.2302	30.5996	43.3002	25.1579	45.843	25.0013	49.294	145.842	41.3911	485.305	78.099
COLEC12-mRNA	37.81	183.597	37.8876	67.8788	124.431	53.7064	39.2527	77.4784	267.662	260.087	67.2981
BDNF-mRNA	6.30166	18.3597	8.50539	25.6326	104.784	31.0201	15.5185	54.6906	11.0376	26.2945	9.13925
PIK3CA-mRNA	146.877	112.198	136.086	230.218	198.653	239.827	182.114	173.187	171.083	163.483	113.825
CSF3R-mRNA	162.389	206.037	299.235	204.111	547.933	117.599	904.637	1194.08	179.361	177.774	103.024
GABRP-mRNA	741.657	8.15988	910.85	1206.15	41.477	3047.84	768.165	50.1331	33.1129	23.4364	2640.41
SERBP1-mRNA	1813.91	909.827	1459.83	2259.94	875.384	1094.04	1463.76	2146.61	1666.68	1156.39	2721
CCL8-mRNA	33.4473	95.8786	663.42	735.75	137.529	40.7428	329.083	364.604	113.136	76.0254	93.885
SMAD3-mRNA	23.2677	79.5589	37.8876	35.6008	154.993	45.3727	57.0533	50.1331	66.2257	88.0294	38.2187
MAP2K4-mRNA	245.28	165.238	199.49	189.871	235.764	166.675	202.653	273.453	251.106	333.254	131.273
TLE3-mRNA	209.409	342.715	388.155	187.023	303.437	260.198	330.453	287.126	419.43	304.673	289.963
BNIP3-mRNA	57.1997	36.7195	38.6609	45.569	154.993	31.4831	44.2733	68.3633	41.3911	64.593	91.3925
CPA3-mRNA	0.484743	203.997	340.989	5.69613	2.183	7.40778	23.7342	13.6727	251.106	9.14591	44.8654
MLPH-mRNA	5.81692	748.669	45.6198	39.3982	52.392	37.9649	68.0075	22.7878	173.843	138.332	38.2187
HLA-DQB1-mRNA	72.7114	2.03997	126.034	2.84806	244.496	2.31493	2.28213	118.496	286.978	5.14458	168.661
SOX9-mRNA	530.794	175.437	265.213	554.423	192.104	726.889	215.433	250.665	118.654	302.958	617.314
CD276-mRNA	138.152	1056.7	489.446	555.847	373.293	287.978	385.68	401.064	496.693	918.021	609.837
ISM1-mRNA	5.33217	53.0392	29.3822	35.1261	93.8691	25.0013	21.452	36.4604	82.7821	48.016	23.2635
OCLN-mRNA	151.24	161.158	86.6003	97.7835	486.809	74.5408	80.331	373.719	248.346	345.258	92.2233
GADD45A-mRNA	339.805	361.075	452.332	112.973	309.986	71.2999	118.671	250.665	259.384	201.782	210.203
JAK2-mRNA	215.711	281.516	395.114	281.009	264.143	96.3012	378.377	223.32	493.933	152.622	153.705
FGF9-mRNA	3.3932	8.15988	7.73217	10.9176	78.5881	36.1129	8.21567	13.6727	8.27821	14.8621	11.6318
CLDN1-mRNA	189.535	28.5596	699.761	133.859	340.548	24.5383	36.5141	109.381	626.385	265.232	462.778
PIK3R5-mRNA	60.1081	110.158	136.859	84.0179	272.875	43.5207	57.9661	168.629	168.324	105.178	78.099
COL27A1-mRNA	24.2371	71.399	234.285	116.771	133.163	238.438	85.8081	273.453	85.5415	97.1753	150.382
RORB-mRNA	2.42371	4.07994	6.95895	6.64548	13.098	4.16688	7.30282	13.6727	16.5564	13.7189	4.1542
HLA-C-mRNA	1293.29	2082.81	4409.66	3837.77	3457.88	628.736	3566.51	4379.81	2613.16	1516.51	3612.49
ABCA8-mRNA	12.6033	83.6388	30.9287	18.0377	218.3	55.5584	35.1448	36.4604	286.978	57.7336	34.8953
RAC2-mRNA	19.8745	26.5196	49.4859	41.2969	17.464	14.3526	35.6012	31.9029	63.4663	59.4484	44.0345
FGF2-mRNA	6.7864	65.2791	34.0215	17.5631	78.5881	83.8006	19.1699	22.7878	63.4663	9.14591	43.2037
PLA2G4F-mRNA	13.5728	30.5996	102.838	24.2085	91.6861	30.0941	15.5185	123.054	248.346	77.1686	14.1243
HDAC2-mRNA	292.785	250.916	256.708	628.473	130.98	247.235	375.182	350.931	273.181	170.914	578.265
CLEC14A-mRNA	5.33217	146.878	130.674	64.5561	141.895	92.5973	73.4846	86.5935	201.437	93.174	34.8953
DTX4-mRNA	59.1386	95.8786	51.8055	202.687	362.378	142.137	170.247	300.798	126.933	150.908	66.4672
MARCO-mRNA	446.933	114.238	144.592	104.429	279.424	44.9097	44.7298	95.7086	74.5039	20.0067	286.64
LPL-mRNA	2.90846	81.5988	64.177	27.5313	10.915	79.6337	65.7254	95.7086	22.0752	47.4444	658.857
SOCS1-mRNA	19.3897	32.6395	61.0841	42.2463	266.326	20.8344	84.4388	41.018	71.7445	68.0227	52.343
CXCL13-mRNA	4.36269	26.5196	165.468	76.8977	6.54901	14.8156	321.78	63.8057	242.828	13.7189	191.093
FXYD3-mRNA	3237.11	589.551	1624.53	2483.99	2.183	661.608	717.958	1326.25	1749.46	1107.23	1981.55
HDAC5-mRNA	222.012	79.5589	167.788	149.523	96.0521	87.0415	112.737	173.187	157.286	85.7429	190.262
HLA-B-mRNA	8010.86	9706.18	27030.1	25167.4	12344.9	2210.3	22866	13727.3	18292.1	8247.9	33333.3
COL4A6-mRNA	9.69486	26.5196	23.1965	15.6643	28.379	2.31493	21.452	45.5755	30.3535	10.8608	15.786
BBC3-mRNA	123.125	142.798	108.25	124.84	56.758	33.335	53.4019	241.55	88.301	54.3039	85.5766
HAPLN1-mRNA	4.36269	16.3198	18.5572	15.1897	76.4051	20.3714	25.1034	63.8057	16.5564	197.209	28.2486
IBSP-mRNA	12.1186	42.8394	40.2073	20.4111	82.9541	27.3162	21.452	136.727	27.594	2529.99	28.2486
SLC44A4-mRNA	4.36269	654.831	10.825	10.4429	32.745	36.1129	17.3442	22.7878	102.098	483.59	11.6318
GJB2-mRNA	11.6338	18.3597	1022.97	49.8411	76.4051	51.3915	54.3147	63.8057	88.301	33.1539	57.328
WNT7B-mRNA	48.4743	32.6395	33.2483	15.1897	32.745	9.72272	41.9912	31.9029	55.1881	74.3105	12.4626
FGFR3-mRNA	13.5728	48.9593	166.242	107.752	161.542	23.6123	119.127	241.55	1421.09	492.736	63.1439
SPN-mRNA	27.6304	38.7594	38.6609	57.4359	122.248	37.0389	63.8997	173.187	187.64	72.5957	49.0196
PIK3R1-mRNA	53.8065	208.077	262.121	87.8153	109.15	219.456	74.3975	86.5935	372.52	275.521	230.143
SFRP2-mRNA	7.27114	438.594	228.099	43.6703	58.9411	15.2786	24.647	45.5755	496.693	41.1566	162.845
IL6R-mRNA	144.938	50.9993	160.829	153.321	65.4901	27.3162	151.99	109.381	173.843	30.2958	69.7906
KCNB1-mRNA	23.7524	14.2798	24.7429	32.7527	113.516	37.5019	26.0163	59.2482	13.797	51.4458	19.1093
MAF-mRNA	90.6469	440.634	451.559	106.328	314.352	68.522	160.206	173.187	918.882	209.213	169.491
EREG-mRNA	13.0881	6.11991	163.922	23.7339	117.882	31.0201	17.8006	41.018	99.3386	54.8755	16.6168
ESPL1-mRNA	63.9861	24.4796	65.7234	102.53	89.5031	112.506	86.2645	27.3453	33.1129	109.179	81.4224
ITGB6-mRNA	6.7864	240.717	81.1878	10.9176	65.4901	45.8357	40.1655	182.302	171.083	84.0281	23.2635
NTRK2-mRNA	10.1796	104.038	42.5269	32.2781	120.065	1606.56	51.1197	27.3453	413.911	372.696	52.343
WNT6-mRNA	12.6033	4.07994	23.9697	25.1579	26.196	6.48181	17.8006	27.3453	19.3158	16.0053	10.8009
ESR1-mRNA	24.2371	24.4796	28.609	41.7716	115.699	25.9272	162.031	54.6906	60.7069	110.323	44.8654
RAD54L-mRNA	90.6469	32.6395	75.0021	144.777	74.2221	207.881	124.148	118.496	41.3911	81.7416	112.163
KDR-mRNA	8.72537	181.557	101.291	60.284	139.712	69.911	82.6131	100.266	151.767	90.8875	57.328
TEK-mRNA	1.93897	36.7195	16.2376	9.96822	50.209	21.2974	9.12852	18.2302	35.8723	13.7189	9.13925
SERPINH1-mRNA	178.87	665.03	286.864	386.862	805.528	252.791	314.934	337.259	303.535	410.423	265.038
CDKN2A-mRNA	107.613	97.9186	18.5572	210.282	152.81	24.0753	195.807	223.32	57.9475	101.177	265.869
HOXA7-mRNA	4.36269	8.15988	14.6911	17.5631	104.784	17.5935	37.8834	50.1331	27.594	54.8755	13.2934
DLL1-mRNA	18.905	71.399	74.2288	44.145	93.8691	27.3162	43.8169	54.6906	96.5792	73.1673	24.0944
HLA-E-mRNA	1006.33	1244.38	2185.88	2098.55	1375.29	788.466	2229.19	1485.76	3079.5	1176.39	1430.71
GRIN1-mRNA	6.7864	4.07994	6.18574	13.7656	58.9411	20.8344	12.3235	36.4604	2.7594	34.8688	10.8009
PRLR-mRNA	72.7114	59.1591	114.436	90.1887	100.418	182.417	72.5718	191.417	63.4663	418.997	59.8205
CD8A-mRNA	51.3828	8.15988	74.2288	59.3347	104.784	39.8168	61.6175	150.399	99.3386	65.1646	46.5271
SIX1-mRNA	17.9355	199.917	23.9697	22.7845	96.0521	30.0941	32.8627	18.2302	22.0752	126.9	73.114
SNAI1-mRNA	38.7794	89.7587	74.2288	80.2205	270.692	47.6876	81.2439	177.744	52.4287	125.185	74.7756
TCF7L1-mRNA	266.609	40.7994	123.715	192.244	63.3071	177.787	28.7548	91.151	55.1881	79.4551	156.198
BTG2-mRNA	137.667	456.953	466.25	285.756	130.98	80.5596	136.471	141.284	422.189	122.327	100.532
WNT11-mRNA	34.4168	34.6795	37.8876	56.9613	80.7711	12.9636	40.6219	27.3453	19.3158	26.8661	27.4177
MSR1-mRNA	239.948	773.149	347.174	260.598	253.228	150.471	298.503	496.773	182.121	330.396	353.938
NPR1-mRNA	40.2337	63.2391	52.5788	37.0248	124.431	45.3727	37.8834	86.5935	102.098	65.1646	38.2187
LEFTY2-mRNA	14.0575	24.4796	20.1036	75.9484	113.516	73.1519	16.4313	195.975	30.3535	65.7363	18.2785
PPP2R1A-mRNA	736.809	748.669	672.699	859.641	576.313	642.162	580.574	738.323	847.137	578.479	719.508
HIST1H2BH-mRNA	1139.63	538.552	911.623	1552.19	1071.85	1071.35	780.489	1576.91	905.085	974.04	1701.56
RPS6KB1-mRNA	104.22	220.317	94.3325	96.8342	283.79	250.939	202.653	136.727	115.895	211.499	71.4523
CCL2-mRNA	552.122	603.831	1584.32	1271.19	2231.03	291.218	785.509	1690.85	982.348	422.427	643.901
PLAT-mRNA	147.362	175.437	164.695	185.599	333.999	81.9486	275.681	305.356	160.045	429.858	206.879
MUC1-mRNA	3321.94	3229.27	2634.35	2095.23	109.15	255.106	685.552	1239.65	154.527	1797.74	1895.98
NFKBIZ-mRNA	250.612	554.872	262.894	101.106	408.221	159.267	102.696	241.55	562.919	136.045	118.81
PLA1A-mRNA	3.3932	18.3597	15.4643	19.9364	72.0391	19.4454	40.6219	36.4604	35.8723	47.4444	17.4477
CHAD-mRNA	11.1491	2.03997	8.50539	17.0884	98.2351	25.4643	15.9749	63.8057	38.6317	596.771	19.9402
SYTL4-mRNA	87.7385	20.3997	21.6501	28.9553	52.392	23.6123	10.0414	41.018	22.0752	20.5783	21.6019
CXCL9-mRNA	14.5423	189.717	215.728	107.277	91.6861	72.2259	702.896	177.744	3965.26	140.618	383.017
PTCH1-mRNA	20.3592	36.7195	13.9179	37.0248	21.83	68.059	24.647	50.1331	27.594	21.7215	16.6168
ADAM12-mRNA	169.175	1419.82	240.471	270.566	783.698	88.4304	548.624	278.011	576.716	62.3065	311.565
IGF1R-mRNA	137.182	126.478	247.429	67.4042	211.751	78.7077	101.327	191.417	262.143	128.614	189.432
PBX3-mRNA	21.3287	132.598	34.0215	15.6643	98.2351	19.4454	66.6382	50.1331	121.414	108.036	43.2037
GRIN2A-mRNA	23.2677	14.2798	9.2786	18.9871	124.431	8.33376	17.8006	72.9208	30.3535	38.8701	135.427
MS4A2-mRNA	1.45423	32.6395	53.352	3.32274	6.54901	7.40778	13.6928	18.2302	49.6693	5.7162	14.1243
SHMT2-mRNA	114.399	110.158	152.324	68.8282	174.64	90.2824	62.9868	109.381	184.88	174.916	182.785
CCNE2-mRNA	45.5658	63.2391	42.5269	76.423	26.196	68.059	136.015	91.151	33.1129	106.321	212.695
GZMA-mRNA	49.4438	30.5996	34.0215	53.1639	37.111	16.2045	40.6219	50.1331	132.451	25.1513	25.7561
BAX-mRNA	311.69	469.193	347.948	270.091	366.744	168.99	219.085	236.993	198.677	181.775	271.685
ORC6-mRNA	58.6539	44.8794	113.663	145.251	32.745	156.489	73.0282	91.151	52.4287	89.7443	108.84
LINC02381-mRNA	10.6643	53.0392	24.7429	24.6832	50.209	51.8545	13.2364	68.3633	57.9475	67.4511	23.2635
CCND1-mRNA	112.46	5509.96	402.846	227.37	314.352	3161.73	375.182	132.169	725.723	1100.37	317.381
CBLC-mRNA	72.7114	12.2398	41.7537	26.1072	13.098	0.462986	25.1034	18.2302	24.8346	5.7162	29.9103
CA12-mRNA	22.2982	177.477	170.108	41.2969	416.953	34.724	30.1241	100.266	579.475	81.7416	58.1588
SMAD1-mRNA	120.216	267.236	218.047	219.776	353.646	117.599	121.409	264.338	427.708	439.575	148.72
CCNA1-mRNA	9.21012	24.4796	19.3304	19.9364	98.2351	65.2811	22.8213	45.5755	16.5564	30.2958	15.786
MAML2-mRNA	121.67	71.399	228.099	134.334	176.823	131.951	172.529	264.338	179.361	135.474	163.676
PIK3R3-mRNA	104.704	365.155	152.324	259.174	87.3201	91.6713	99.9573	259.78	118.654	370.41	211.033
BLVRA-mRNA	160.45	454.913	303.101	223.573	200.836	80.5596	243.732	118.496	463.58	567.047	170.322
RAD51C-mRNA	52.837	73.4389	54.1252	51.7398	98.2351	111.117	18.7135	54.6906	68.9851	133.187	107.178
PRKX-mRNA	7.75589	2.03997	6.95895	7.12016	6.54901	5.55584	3.19498	4.55755	8.27821	11.4324	8.3084
ACVRL1-mRNA	23.7524	210.117	139.179	145.726	255.411	87.5044	95.3931	150.399	231.79	129.186	79.7607
BMP8A-mRNA	9.69486	20.3997	17.0108	45.0943	135.346	42.5948	34.232	68.3633	38.6317	201.782	36.557
CLEC5A-mRNA	7.75589	32.6395	88.92	73.575	113.516	32.872	29.2113	132.169	80.0227	50.3025	124.626
CAV1-mRNA	200.199	430.434	357.999	224.522	235.764	291.681	141.036	173.187	706.408	109.179	168.661
CALML5-mRNA	935.554	6.11991	5260.97	331.325	54.575	2402.44	91.2852	63.8057	2342.73	218.359	808.408
AKT3-mRNA	435.299	228.477	301.555	115.347	264.143	72.2259	355.1	834.032	375.279	217.215	375.54
TSPAN7-mRNA	7.75589	65.2791	64.9502	32.7527	148.444	121.765	30.5806	63.8057	201.437	64.593	29.0794
GSK3B-mRNA	279.697	254.996	204.903	224.997	137.529	192.602	199.458	241.55	223.512	341.257	164.506
CACNG4-mRNA	201.168	375.355	13.9179	68.8282	58.9411	19.9084	148.795	41.018	22.0752	308.675	69.7906
TNF-mRNA	66.8945	57.1192	175.52	238.288	144.078	52.7805	89.916	432.967	165.564	107.464	167.83
NGFR-mRNA	10.6643	40.7994	74.2288	54.5879	139.712	11.1117	31.4934	63.8057	113.136	62.8782	143.735
CCR1-mRNA	126.033	59.1591	228.872	162.814	209.568	38.4279	109.086	118.496	82.7821	131.473	103.024
HDAC6-mRNA	68.3488	71.399	92.0128	176.58	89.5031	131.025	70.2896	68.3633	82.7821	43.4431	94.7158
LTBP1-mRNA	97.4333	199.917	170.881	204.111	388.574	42.5948	94.4802	154.957	314.572	565.332	93.885
NUDT1-mRNA	115.369	101.999	172.427	214.079	146.261	135.192	153.816	191.417	187.64	244.082	157.029
TCEAL1-mRNA	54.2912	67.319	57.9913	39.3982	89.5031	50.9285	50.6633	45.5755	91.0604	74.8822	39.0495
DCN-mRNA	13.5728	7666.21	4437.49	674.991	4226.29	594.012	565.968	633.5	7991.24	4263.14	2166
COL7A1-mRNA	44.5964	36.7195	140.726	10.9176	122.248	30.5571	19.6263	63.8057	400.114	35.4404	27.4177
NR4A1-mRNA	81.9216	89.7587	40.2073	45.0943	96.0521	269.458	24.647	68.3633	41.3911	60.5917	106.348
ITGAV-mRNA	202.623	1191.34	545.118	500.31	724.757	196.769	884.098	578.809	1310.72	948.317	790.96
PALMD-mRNA	155.603	259.076	199.49	313.762	174.64	132.877	133.276	82.0359	295.256	123.47	49.8504
SPDEF-mRNA	20.3592	40.7994	5.41252	16.139	56.758	8.33376	8.6721	31.9029	24.8346	112.609	5.81588
SRPX-mRNA	37.81	334.555	212.635	87.8153	275.058	129.173	51.5762	113.939	516.009	752.251	148.72
WIF1-mRNA	6.30166	2.03997	117.529	8.06951	48.026	40.2798	20.5392	27.3453	27.594	577.907	5.81588
CDC6-mRNA	146.877	44.8794	101.291	113.923	104.784	134.729	167.965	91.151	46.9099	173.201	164.506
PECAM1-mRNA	50.4133	456.953	513.416	242.085	563.214	371.778	284.81	309.913	587.753	304.673	188.601
HLA-DPB1-mRNA	339.805	1040.38	863.683	633.219	750.953	325.942	1354.67	1084.7	2831.15	898.586	772.682
APOE-mRNA	883.686	1519.78	2994.67	1307.74	9332.33	297.237	2993.7	3609.58	2792.52	814.558	2958.62
PYCARD-mRNA	39.7489	57.1192	109.024	103.954	126.614	30.0941	199.915	100.266	113.136	56.0187	68.1289
RNF103-mRNA	177.416	403.914	194.077	247.307	312.169	198.158	266.096	305.356	386.317	348.116	126.288
CKB-mRNA	231.707	75.4789	333.257	370.723	39.294	36.1129	9.58495	45.5755	157.286	1104.37	454.47
ANGPT1-mRNA	5.33217	30.5996	36.3412	20.8858	106.967	70.3739	43.8169	59.2482	30.3535	49.1593	31.5719
RBL1-mRNA	110.037	28.5596	60.3109	115.821	85.1371	238.438	87.1774	68.3633	88.301	73.1673	118.81
CACNA1D-mRNA	6.30166	16.3198	13.1447	4.74677	10.915	86.5785	9.12852	13.6727	16.5564	45.7296	3.32336
FZD9-mRNA	15.027	6.11991	33.2483	113.448	61.1241	11.5747	14.6056	68.3633	8.27821	20.5783	33.2336
ROCK2-mRNA	138.152	110.158	148.458	173.257	174.64	141.674	75.7667	177.744	115.895	138.332	167.83
WNT2-mRNA	1.45423	30.5996	30.9287	22.3098	63.3071	32.872	20.0828	41.018	11.0376	22.2932	34.8953

## Sheet: 2019-07-08 Yuan BC360 
mRNA - normalized log2 count data
	TWIST2-mRNA	GZMH-mRNA	EFNA3-mRNA	PTGDS-mRNA	COL9A3-mRNA	TIMP4-mRNA	FGF10-mRNA	CDKN1A-mRNA	IL11RA-mRNA	SPRY4-mRNA	RNASE2-mRNA	NASP-mRNA	DHRS2-mRNA	RFC4-mRNA	GTF2H2-mRNA	EP300-mRNA	BAG1-mRNA	WT1-mRNA	HOXB3-mRNA	ATAD2-mRNA	PHGDH-mRNA	FZD8-mRNA	SMC1B-mRNA	JAG2-mRNA	CACNA1H-mRNA	GREM1-mRNA	RAD52-mRNA	TAPBP-mRNA	CDC25C-mRNA	S100A14-mRNA	CDC25B-mRNA	BMP7-mRNA	ZFPM2-mRNA	TSPAN1-mRNA	UBE2T-mRNA	NCAPH2-mRNA	PSMB7-mRNA	DTX3-mRNA	IL2RB-mRNA	FGFR4-mRNA	GATA4-mRNA	SMAD5-mRNA	COL11A1-mRNA	DUSP4-mRNA	MLLT3-mRNA	BMPR1A-mRNA	MAPK3-mRNA	TBX1-mRNA	HIF1A-mRNA
14036-CT-3	1.27722	3.95529	4.90949	4.62772	3.95529	2.41472	3.34761	7.47493	6.14512	5.24069	5.66954	5.24069	2.41472	7.6592	7.20796	8.66092	9.50411	5.38156	4.38156	8.43507	9.17688	7.02138	3.47885	3.86218	2.54025	2.65573	3.86218	8.36892	4.12522	9.35083	7.78818	6.80078	3.20322	0.540254	6.1352	6.96092	9.46507	6.60634	6.1352	5.25907	4.54025	6.85616	2.86218	6.35617	5.27722	7.30402	7.36468	4.08457	8.80704
14036-CT-6	3.02855	2.61351	5.02855	5.61351	2.61351	5.72899	1.02855	10.1266	5.93544	7.47149	5.02855	5.72899	3.61351	6.86144	8.29533	9.15783	8.7901	3.02855	9.34143	7.47149	6.58314	5.8359	2.61351	3.61351	4.19847	9.61351	4.61351	9.18842	3.35048	9.25737	7.55211	7.79673	4.61351	8.37728	5.6724	7.1783	9.93243	7.238	5.42087	6.61351	3.02855	8.35048	8.75647	9.35947	6.55211	8.3684	8.09464	6.55211	10.0565
14036-CT-12	2.4363	2.95087	5.85776	10.1902	5.4363	2.21391	2.21391	8.58895	6.21391	6.87687	4.2728	5.46184	2.21391	7.28716	7.06357	9.32417	8.62895	2.95087	7.28	8.58314	9.2925	5.81877	6.03834	4.79887	3.62895	8.58314	4.71641	10.3449	4.9865	9.60623	8.42661	6.02126	3.95087	2.21391	6.58314	6.46184	9.13277	6.42336	6.91435	5.46184	-0.371055	7.99089	6.78882	6.2583	6.31545	7.46184	7.7217	5.51159	10.1407
14036-CT-14	1.92502	3.783	6.94183	5.15384	5.33441	3.56888	4.59744	7.50245	6.15384	7.17768	4.24695	6.49487	3.96941	7.9938	6.2288	8.84835	9.5939	4.73237	5.71943	8.72915	8.17295	6.84983	2.83191	4.62546	5.01248	7.13447	3.83191	10.4647	4.96941	5.93625	9.05301	6.2379	4.53973	1.73237	6.99111	6.39262	10.0614	6.43281	6.40075	6.07477	3.62546	7.47961	6.78921	6.18241	7.58323	8.49107	8.03876	7.15384	9.49867
14036-CT-15	3.12631	5.21378	6.37424	7.0332	5.93367	5.44824	7.14868	8.64201	7.41172	8.0921	7.0332	7.9592	5.82675	7.0332	8.56926	8.3837	8.40244	5.8812	7.55258	6.74102	7.0332	7.56926	5.37424	6.08051	7.55258	9.65379	5.51863	9.10359	4.12631	6.2556	7.3931	6.61817	6.77017	1.12631	6.64988	6.33577	9.20846	7.72623	6.44824	7.60205	7.17071	8.3931	7.1924	7.5357	6.58575	8.83367	7.74102	6.29624	11.0776
S15-1428	0.474004	2.6964	6.93889	7.30267	6.54009	3.6964	4.24659	6.38889	5.54725	6.4282	4.13697	6.77779	3.474	8.84904	6.31531	8.73923	8.27706	4.88904	5.50375	9.27598	11.3701	4.91141	3.9765	5.58948	4.6964	5.44363	6.03879	8.16749	3.74702	5.21097	6.37286	4.72193	5.31531	2.05897	6.5329	7.33199	9.32991	7.42042	5.11786	6.16517	3.79593	7.5964	5.48895	8.3174	6.87204	8.84614	7.90027	3.9765	8.81088
S17-6942	1.19038	3.32789	5.05828	5.92374	3.11638	3.19038	3.45342	7.25216	6.24349	7.03838	4.72643	5.97698	3.86845	7.84287	7.06321	8.74497	8.24349	4.15386	6.7511	8.64817	9.15617	4.91285	5.19038	3.77534	4.89082	7.82265	4.70134	9.32583	6.92374	9.20384	8.87267	6.92915	4.70134	4.42304	6.07791	7.2216	9.74497	6.9506	7.14458	6.53379	4.11638	8.30932	4.54088	7.04836	6.91285	8.25862	8.2842	4.86845	9.1469
S17-10419	3.18826	4.18826	6.94315	7.23265	3.77322	4.99561	6.64769	8.74285	6.51019	7.35818	4.77322	6.58058	5.8887	7.23265	6.51019	9.25435	8.71182	5.77322	7.31754	8.64769	6.83212	7.14246	6.71182	5.8887	6.77322	7.58058	3.77322	9.82488	5.18826	7.31754	8.45505	6.27572	6.94315	3.18826	7.14246	6.8887	9.75811	5.18826	6.43619	6.94315	5.18826	8.18826	6.64769	6.09515	5.18826	8.64769	7.71182	4.99561	9.55458
S17-15062-A1	3.46436	2.46436	6.55182	10.8307	4.04932	4.46436	4.92379	8.35917	7.71228	6.82191	4.63428	6.27171	9.67868	6.92379	8.21924	8.98006	9.25877	4.04932	7.55182	7.29725	8.74048	5.1648	4.46436	5.27171	4.63428	9.11541	4.78629	9.98792	4.27171	9.61918	8.09371	7.1648	5.27171	6.59364	5.27171	7.53045	9.63428	7.57288	7.29725	7.57288	3.78629	9.04932	5.46436	7.01895	7.27171	8.5833	8.10821	6.59364	9.51964
S17-20127	3.28059	4.55068	6.57683	8.28588	1.19313	5.55068	5.61939	8.15891	6.37304	7.46925	5.53298	6.81518	5.79304	7.03233	9.07424	8.93459	8.66073	5.71669	8.67089	8.31725	9.72743	7.77433	5.85134	4.89357	6.82248	6.40258	4.71669	9.45287	4.65256	11.1675	7.01968	8.71276	6.55068	7.31725	6.53298	8.84418	9.85491	6.97449	6.07577	7.67694	5.12386	8.25112	10.5302	8.15891	6.63607	9.67996	8.11794	5.55068	9.4123
YY-0-04	-0.267357	3.05457	6.362	6.41914	7.19208	5.12496	3.90257	7.07249	6.15891	5.73264	3.73264	5.79873	2.73264	8.60609	7.63953	8.9782	8.56237	4.77704	7.21646	8.94939	10.0006	5.75501	3.63953	5.05457	4.73264	7.514	3.90257	9.42089	5.54	8.99709	8.20025	7.28723	3.82011	2.90257	7.41212	8.28339	9.46396	5.63953	5.70992	6.76607	3.19208	6.91255	6.56553	5.70992	6.39085	7.44	7.07249	4.31761	9.36927
mRNA - normalized linear count data
	TWIST2-mRNA	GZMH-mRNA	EFNA3-mRNA	PTGDS-mRNA	COL9A3-mRNA	TIMP4-mRNA	FGF10-mRNA	CDKN1A-mRNA	IL11RA-mRNA	SPRY4-mRNA	RNASE2-mRNA	NASP-mRNA	DHRS2-mRNA	RFC4-mRNA	GTF2H2-mRNA	EP300-mRNA	BAG1-mRNA	WT1-mRNA	HOXB3-mRNA	ATAD2-mRNA	PHGDH-mRNA	FZD8-mRNA	SMC1B-mRNA	JAG2-mRNA	CACNA1H-mRNA	GREM1-mRNA	RAD52-mRNA	TAPBP-mRNA	CDC25C-mRNA	S100A14-mRNA	CDC25B-mRNA	BMP7-mRNA	ZFPM2-mRNA	TSPAN1-mRNA	UBE2T-mRNA	NCAPH2-mRNA	PSMB7-mRNA	DTX3-mRNA	IL2RB-mRNA	FGFR4-mRNA	GATA4-mRNA	SMAD5-mRNA	COL11A1-mRNA	DUSP4-mRNA	MLLT3-mRNA	BMPR1A-mRNA	MAPK3-mRNA	TBX1-mRNA	HIF1A-mRNA
14036-CT-3	2.42371	15.5118	30.0541	24.7219	15.5118	5.33217	10.1796	177.901	70.7725	37.81	50.898	37.81	5.33217	202.138	147.847	404.76	726.145	41.6879	20.8439	346.106	578.783	129.911	11.1491	14.5423	5.81692	6.30166	14.5423	330.595	17.4507	652.949	221.043	111.491	9.21012	1.45423	70.2877	124.579	706.755	97.4333	70.2877	38.2947	23.2677	115.854	7.27114	81.9216	38.7794	158.026	164.813	16.966	447.903
14036-CT-6	8.15988	6.11991	32.6395	48.9593	6.11991	53.0392	2.03997	1117.9	61.1991	177.477	32.6395	53.0392	12.2398	116.278	314.155	571.192	442.674	8.15988	648.711	177.477	95.8786	57.1192	6.11991	12.2398	18.3597	783.349	24.4796	583.432	10.1999	611.991	187.677	222.357	24.4796	332.515	50.9993	144.838	977.146	150.958	42.8394	97.9186	8.15988	326.395	432.474	656.871	93.8386	330.475	273.356	93.8386	1064.86
14036-CT-12	5.41252	7.73217	57.9913	1168.33	43.3002	4.6393	4.6393	385.062	74.2288	117.529	19.3304	44.0734	4.6393	156.19	133.767	640.997	395.887	7.73217	155.417	383.516	627.079	56.4448	65.7234	27.8358	12.3715	383.516	26.2894	1300.55	31.7019	779.403	344.082	64.9502	15.4643	4.6393	95.8789	88.1467	561.356	85.8271	120.622	44.0734	0.773217	254.388	110.57	76.5485	79.6414	176.293	211.088	45.6198	1128.9
14036-CT-14	3.79742	13.7656	122.941	35.6008	40.3476	11.8669	24.2085	181.327	71.2016	144.777	18.9871	90.1887	15.6643	254.902	74.999	460.912	772.775	26.5819	52.6892	424.361	288.604	115.347	7.12016	24.6832	32.2781	140.504	14.2403	1413.11	31.3287	61.2334	531.164	75.4737	23.2592	3.32274	127.214	84.0179	1068.5	86.3913	84.4926	67.4042	12.3416	178.479	110.6	72.6256	191.77	359.805	262.971	142.403	723.408
14036-CT-15	8.73201	37.111	82.9541	130.98	61.1241	43.66	141.895	399.489	170.274	272.875	130.98	248.862	56.758	130.98	379.842	333.999	338.365	58.9411	187.738	106.967	130.98	189.921	41.477	67.6731	187.738	805.528	45.843	550.116	17.464	76.4051	168.091	98.2351	109.15	2.183	100.418	80.7711	591.594	211.751	87.3201	194.287	144.078	336.182	146.261	185.555	96.0521	456.247	213.934	78.5881	2161.17
S15-1428	1.38896	6.48181	122.691	157.878	93.0603	12.9636	18.9824	83.8006	46.7616	86.1155	17.5935	109.728	11.1117	461.135	79.6337	427.337	310.201	29.6311	45.3727	619.939	2646.89	30.0941	15.7415	48.1506	25.9272	43.5207	65.7441	287.515	13.4266	37.0389	82.8746	26.3902	39.8168	4.16688	92.5973	161.119	643.551	171.305	34.724	71.7629	13.8896	193.528	44.9097	318.998	117.136	460.209	238.901	15.7415	449.097
S17-6942	2.28213	10.0414	33.3191	60.7047	8.6721	9.12852	10.9542	152.446	75.7667	131.451	26.4727	62.9868	14.6056	229.582	133.733	429.041	303.067	17.8006	107.717	401.199	570.533	30.1241	36.5141	13.6928	29.6677	226.387	26.0163	641.735	121.409	589.703	468.75	121.866	26.0163	21.452	67.5511	149.251	858.081	123.691	141.492	92.6545	17.3442	317.216	23.2777	132.364	120.497	306.262	311.739	29.2113	566.881
S17-10419	9.1151	18.2302	123.054	150.399	13.6727	31.9029	100.266	428.41	91.151	164.072	27.3453	95.7086	59.2482	150.399	91.151	610.712	419.295	54.6906	159.514	401.064	113.939	141.284	104.824	59.2482	109.381	191.417	13.6727	906.953	36.4604	159.514	350.931	77.4784	123.054	9.1151	141.284	118.496	865.935	36.4604	86.5935	123.054	36.4604	291.683	100.266	68.3633	36.4604	401.064	209.647	31.9029	751.996
S17-15062-A1	11.0376	5.51881	93.8198	1821.21	16.5564	22.0752	30.3535	328.369	209.715	113.136	24.8346	77.2633	819.543	121.414	298.016	504.971	612.588	16.5564	187.64	157.286	427.708	35.8723	22.0752	38.6317	24.8346	554.64	27.594	1015.46	19.3158	786.43	273.181	143.489	38.6317	96.5792	38.6317	184.88	794.709	190.399	157.286	190.399	13.797	529.806	44.1505	129.692	154.527	383.557	275.94	96.5792	734.002
S17-20127	9.71753	23.4364	95.4605	312.104	2.28648	46.8728	49.1593	285.81	82.8848	177.202	46.3012	112.609	55.4471	130.901	539.037	489.306	404.707	52.589	407.565	318.964	847.712	218.93	57.7336	29.7242	113.181	84.5997	26.2945	700.806	25.1513	2300.2	129.758	419.569	93.7456	159.482	92.6024	459.582	926.024	125.756	67.4511	204.64	34.8688	304.673	1478.78	285.81	99.4618	820.274	277.807	46.8728	681.371
YY-0-04	0.83084	8.3084	82.2532	85.5766	146.228	34.8953	14.9551	134.596	71.4523	53.1738	13.2934	55.6663	6.64672	389.664	199.402	504.32	378.032	27.4177	148.72	494.35	1024.43	54.0046	12.4626	33.2336	26.5869	182.785	14.9551	685.443	46.5271	510.967	294.118	156.198	14.1243	7.47756	170.322	311.565	706.214	49.8504	52.343	108.84	9.13925	120.472	94.7158	52.343	83.9149	173.646	134.596	19.9402	661.349
[truncated: 703 more columns]
