# Supplementary material for: Phase I clinical trial of the combination of eribulin and everolimus in patients with metastatic triple-negative breast cancer
Source: Breast Cancer Res. 2019 Nov 8;21:119. doi: 10.1186/s13058-019-1202-4 (PMC6839083; doi:10.1186/s13058-019-1202-4)
Supplement: Supplementary file 6 — Additional file 6: Table S3. Genomic alteration data for TNBC patients with genomic reports (n=9). [file 13058_2019_1202_MOESM6_ESM.xlsx]

## Sheet: Sheet1
Subject ID	Alteration
Pt-02	TP53 C242S
Pt-02	MYST3 amplification
Pt-02	CCNE1 amplification
Pt-02	LRP1B truncation intron 85
Pt-02	MYC amplification
Pt-02	RET amplification
Pt-03	BCL2L2 amplification equivocal
Pt-03	BRCA2 E97*
Pt-03	CCND1 amplification
Pt-03	CDH1 splice site 531+1G>T
Pt-03	FGF3 amplification
Pt-03	FGF4 amplification
Pt-03	FGF19 amplification
Pt-03	MDM2 amplification
Pt-03	NF1 Q1447*
Pt-03	PIK3CA E726K, PIK3CA H1047R
Pt-08	TP53 R273C
Pt-08	MYC amplification equivocal
Pt-08	KDM5A amplification
Pt-08	KRAS amplification equivocal
Pt-13	TP53 R213*
Pt-13	ERBB2 amplification equivocal
Pt-13	MYST3 amplification equivocal
Pt-13	LRP1B R2772H
Pt-13	EPHA3 amplification
Pt-13	MCL1 amplification equivocal
Pt-16	TP53 T125R
Pt-16	NOTCH2 G234fs*154
Pt-16	PIK3R1 K567_L573del
Pt-16	PTCH1 V474I subclonal
Pt-16	NF1 E244fs*37
Pt-18	TP53 rearrangement intron 6
Pt-18	ERBB2 R784C
Pt-18	CDK6 amplification
Pt-18	FGF10 amplification
Pt-18	TBX3 F580_Q584>* K288fs*2
Pt-18	PIK3CG amplification equivocal
Pt-18	RICTOR amplification
Pt-19	TP53 E56fs*64, TP53 P60A
Pt-19	ERBB2 R896C subclonal
Pt-19	MYST3 E993del
Pt-19	CCNE1 amplification
Pt-19	CREBBP truncation exon 4
Pt-19	RB1 loss exons 3-17
Pt-19	SPTA1 E1511K
Pt-19	ZNF217 amplification equivocal
Pt-19	MLL2 rearrangement exon 34
Pt-19	TSC1 Q325*
Pt-20	TP53 R175H
Pt-20	ERBB2 S310Y
Pt-20	AXIN1 A526V
Pt-22	TP53 Y163*
Pt-22	MYST3 amplification
Pt-22	BCL2L2 amplification equivocal
Pt-22	APC K150R
Pt-22	FGFR1 amplification equivocal
